# Supplementary material for: A Serum Circulating miRNA Signature for Short-Term Risk of Progression to Active Tuberculosis Among Household Contacts
Source: Front Immunol. 2018 Apr 13;9:661. doi: 10.3389/fimmu.2018.00661 (PMC5908968; doi:10.3389/fimmu.2018.00661)
Supplement: Supplementary file 2 [file table_1.XLSX]

## Sheet: Table S1 - c-miRNA PCR Data
Table S1: c-miRNA expression Ct values (average of 2 technical replicates), progression status, study site, training/test status, and time to TB for each sample in this study
hsa.let.7a.5p	hsa.let.7b.5p	hsa.let.7d.3p	hsa.let.7d.5p	hsa.let.7g.5p	hsa.let.7i.5p	hsa.miR.103a.3p	hsa.miR.106a.5p	hsa.miR.126.3p	hsa.miR.140.3p	hsa.miR.142.3p	hsa.miR.142.5p	hsa.miR.144.3p	hsa.miR.144.5p	hsa.miR.145.5p	hsa.miR.146a.5p	hsa.miR.148b.3p	hsa.miR.150.5p	hsa.miR.151a.5p	hsa.miR.15b.3p	hsa.miR.16.2.3p	hsa.miR.181a.5p	hsa.miR.185.5p	hsa.miR.186.5p	hsa.miR.18a.5p	hsa.miR.18b.5p	hsa.miR.191.5p	hsa.miR.1972	hsa.miR.197.3p	hsa.miR.19b.3p	hsa.miR.20a.5p	hsa.miR.21.5p	hsa.miR.221.3p	hsa.miR.222.3p	hsa.miR.223.3p	hsa.miR.24.3p	hsa.miR.26a.5p	hsa.miR.27b.3p	hsa.miR.30b.5p	hsa.miR.30c.5p	hsa.miR.30e.5p	hsa.miR.342.3p	hsa.miR.361.5p	hsa.miR.423.3p	hsa.miR.425.5p	hsa.miR.484	hsa.miR.93.5p	SampleID	Group	Set
27.9736	27.9809	29.2194	30.2219	27.5861	28.408	26.6097	26.3773	26.7745	27.6717	26.6592	27.9622	25.869	32.0384	29.5431	29.3275	28.7373	29.8172	29.3875	30.8884	30.4084	30.4679	26.2005	33.022	29.5751	29.6373	28.2692	29.9808	29.1951	24.3596	25.5164	25.0292	27.8096	28.704	21.3256	26.0135	29.2439	28.26	28.943	29.6509	27.7389	30.3872	29.5574	29.209	28.8131	29.1285	26.305	X1007.BL.Serum_ID..241083	N	Discovery
29.0126	30.0033	30.6777	30.8175	29.1226	29.9069	27.8916	28.0638	27.46	29.3823	27.2205	29.9013	27.4438	32.2894	32.1675	29.5041	30.1648	29.8035	30.1649	32.714	32.0342	31.0374	28.082	33.8723	31.5095	31.461	30.3425	32.3609	31.8582	25.8762	27.0525	25.8473	28.9727	29.727	24.0703	27.6363	30.4952	29.575	30.3318	30.6353	29.7124	31.3611	30.922	30.4369	30.6279	31.046	28.4703	X1019.BL.Serum_ID..150047	N	Discovery
27.5746	28.9392	28.8595	29.538	27.3295	28.149	26.2232	26.2751	25.7822	27.5162	25.8549	28.3263	26.9683	31.1331	30.9175	27.8649	28.6721	28.4211	28.5419	31.0704	30.8485	29.405	26.1613	33.0362	29.4965	29.8441	28.2379	31.4237	29.8607	24.1465	25.3809	24.1625	27.1476	28.1638	22.0976	25.4424	29.476	28.2646	28.6309	29.4375	28.3766	29.7666	29.2341	28.3526	29.1293	28.7724	26.4638	X1051.BL.Serum_ID..153750	P	Discovery
27.9911	28.4676	30.1753	30.493	28.1255	29.1796	27.0777	27.161	26.2929	29.738	26.636	30.0433	26.9752	31.3977	31.2226	29.6895	29.569	29.8434	29.4736	32.3261	31.6936	30.1784	27.522	33.6386	30.5304	30.3942	29.3686	34.0454	31.2502	26.9821	26.5286	25.6569	27.8363	29.2836	23.9415	27.1854	29.2644	29.356	29.4197	29.774	29.1412	30.7469	30.8169	29.7713	30.1717	30.494	27.6512	X1066.BL.Serum_ID..248620	N	Discovery
27.2136	26.9065	29.0083	29.5164	26.4862	27.2787	25.7052	25.1785	25.774	26.6477	26.1311	28.1083	24.9448	29.3014	30.7597	28.3511	27.8862	27.608	28.556	29.7406	29.5689	29.546	24.9565	31.9996	28.7606	28.9919	27.8549	30.8965	29.7206	24.3002	24.3314	24.6121	27.1743	27.976	21.9171	25.7574	28.7553	28.184	28.2663	28.9071	27.5997	29.1565	29.5608	28.4951	28.2705	28.2489	25.389	X1075.BL.Serum_ID..300050	N	Discovery
29.0207	28.2546	30.077	31.5494	28.3456	28.9007	27.4136	26.8085	26.9915	28.146	27.1285	28.896	25.7114	32.0684	31.4063	29.8794	29.2995	29.7219	30.3428	31.1453	30.6871	30.4378	26.8769	33.1348	30.1256	30.5362	29.5194	30.8064	30.9433	25.5155	25.7985	25.2314	28.4458	29.264	22.8089	27.6514	30.2617	29.1824	29.6874	30.305	28.7504	31.2333	31.0574	30.0913	29.4848	29.522	27.1883	X1115.BL.Serum_ID..141891.	P	Discovery
28.2742	28.4842	29.6074	30.2279	27.7295	28.2176	26.6934	26.2625	26.6662	27.9605	26.8232	29.1286	25.8948	31.4309	30.6641	28.5327	28.5392	30.3345	29.0995	30.7772	30.1809	30.7964	26.4708	33.3169	29.9995	29.97	28.7722	33.8246	30.6441	25.5798	25.4959	25.2337	27.7311	28.9638	23.5198	26.3406	29.7452	28.3921	28.8476	29.6782	28.6895	30.9617	29.8094	29.3796	29.3936	29.4903	26.703	X1126.BL.Serum_ID..305322	N	Discovery
28.1744	27.9931	29.53	30.6241	27.7837	28.066	26.8584	25.8506	26.5954	26.8485	26.8183	29.7145	24.9921	30.329	31.7433	28.8944	28.3381	29.1817	29.6844	30.6519	29.6806	30.4122	25.8111	33.2927	29.8124	29.919	29.283	32.1781	31.6881	23.6232	24.7795	24.6344	28.5731	28.1522	23.9337	26.6052	30.0509	30.3321	29.2785	29.9932	27.9666	30.4729	30.2503	29.3613	28.4385	28.9935	25.9001	X1151.BL.Serum_ID..176560	P	Discovery
28.8329	29.2664	29.8775	31.2336	28.6018	29.1258	27.5759	27.1853	27.127	28.0164	27.2419	29.2424	25.8688	30.9253	30.9073	29.2937	28.9838	29.7403	30.3536	31.3075	30.8733	30.6571	26.7658	33.72	30.7336	30.9704	29.7492	30.612	30.6516	24.6246	26.0464	25.3748	28.9566	29.0554	23.0063	26.7647	30.8519	29.6383	30.0574	30.4539	28.9994	30.7547	29.9325	29.8604	29.765	29.8046	26.9315	X1233.BL.Serum._ID...305633	N	Discovery
27.4834	28.6018	29.5818	29.8787	27.9994	28.8569	26.5321	27.0374	26.3603	28.2624	25.5984	28.7221	26.7179	31.7442	30.6697	28.7731	28.9762	29.5265	29.0753	31.4018	31.5869	29.805	26.9949	33.3424	30.3047	30.6397	28.7696	30.8754	30.4512	26.0476	26.3926	24.647	27.6806	28.8503	22.417	26.5316	29.3416	28.5968	28.7244	29.1171	28.6836	30.2628	30.0774	29.7225	29.725	29.8107	27.4614	X1371.BL.Serum_ID..308035	P	Discovery
27.4716	30.1382	29.6152	29.9134	27.8671	29.052	26.5119	26.9852	25.8585	29.2428	26.0354	29.3699	27.9015	31.6119	30.7212	28.1646	29.0402	30.2238	28.6484	32.074	32.1206	29.7042	27.3155	34.6872	29.9437	30.4675	28.5763	32.2906	30.5907	25.4635	26.5889	25.596	27.8457	29.5794	23.4879	26.0356	29.4553	29.1123	28.6644	29.0714	29.554	31.2854	30.4859	29.0981	30.5513	29.6471	27.7668	X1445.BL.Serum_ID..308051	P	Discovery
28.761	28.0639	29.7108	30.6208	28.4818	28.4437	27.1972	26.75	26.7715	28.0917	27.6936	29.6705	26.8725	33.0595	31.036	28.6871	29.4822	30.0625	29.7353	31.5357	30.8323	30.0426	26.6392	33.129	30.5288	30.3932	29.0675	32.3909	30.5472	25.0168	25.9134	25.1927	27.8863	29.0869	23.4908	26.665	30.4402	28.5481	29.884	30.7815	28.6733	30.9633	29.898	29.2326	29.6718	29.4981	26.9276	X149.BL.Serum_ID..186952	P	Discovery
27.7843	27.8516	29.6742	30.122	27.8557	28.31	26.6289	26.5777	26.5414	27.6542	26.7395	29.346	25.6016	30.5463	31.2838	29.1964	28.9864	30.8199	29.4327	30.9616	30.7895	30.8214	26.2517	32.9335	30.0761	30.5295	28.7895	30.1205	30.766	25.3108	25.5881	25.0683	28.4245	28.7016	23.1538	26.7443	29.326	28.8969	28.9713	29.4913	28.5303	30.9766	29.9026	29.5855	29.0635	29.537	26.6408	X1552.BL.Serum_ID..302210	P	Discovery
29.3297	29.8711	30.9585	31.4461	29.6161	30.566	28.5083	28.7717	28.0212	30.9687	28.53	31.8199	29.359	32.7288	32.5701	30.285	31.2795	31.8805	30.7479	34.078	33.4772	31.225	28.6886	34.0512	32.0772	32.9591	30.7333	32.6728	32.5418	28.5433	28.0902	27.5364	29.1953	30.8147	24.4331	28.149	31.1135	30.7954	31.1529	31.2151	30.4075	32.1676	31.8064	31.0871	31.9626	31.6962	28.8468	X1590.BL.Serum_ID..310396	P	Discovery
27.9365	28.9178	28.945	30.1796	27.9068	28.2759	26.7061	26.5327	26.4727	27.1156	26.7548	28.2298	25.8767	30.2032	30.2895	29.8069	28.3198	29.4358	29.3689	30.7606	30.3227	29.8296	25.9443	32.9393	29.9435	30.1845	28.9186	29.7033	29.4418	24.1516	25.6018	24.4794	28.4203	28.2821	21.8576	26.0839	29.5916	29.3097	29.0278	29.441	28.0527	30.4186	29.1566	28.7333	28.9656	28.707	26.2887	X1594.BL.Serum_ID..310096	N	Discovery
27.2117	28.6226	29.2049	29.5539	27.4599	28.1882	26.1345	26.5076	25.7157	28.0579	25.7089	28.7297	26.2904	30.2793	29.8154	28.1085	28.3197	29.4656	28.583	31.8244	31.1456	29.4547	26.8536	33.7641	29.5297	29.72	28.2998	29.9508	29.8878	24.6847	25.7735	24.8887	27.4737	28.8479	22.2621	25.9051	28.9043	28.5885	28.3405	28.8396	28.6871	30.7333	29.5099	28.6495	29.3761	29.2434	26.856	X1750.BL.Serum_ID..320030	N	Discovery
27.9138	27.3636	30.0839	30.3091	28.1632	28.0801	27.1246	26.3693	26.8913	27.6559	27.3483	30.05	26.107	30.3947	30.5461	29.5641	28.9758	30.2613	29.7222	30.8191	30.0021	31.4326	25.9598	32.409	30.3355	30.2603	29.3757	31.7298	31.0118	24.6448	25.2544	25.289	28.5439	28.9218	23.5029	27.0371	30.0431	29.3623	29.7978	29.994	28.1403	31.1323	30.3765	29.4746	28.852	29.3455	26.5411	X1755.BL.Serum_ID..310391	N	Discovery
27.189	28.2996	29.3842	29.2681	27.1558	27.9349	25.8316	26.0638	25.6766	27.6377	25.416	28.623	26.0321	30.7677	30.1997	28.2907	28.1369	29.9951	28.3768	30.9233	29.975	28.8233	26.1487	32.313	29.4863	29.6238	27.9966	32.0957	30.2633	24.2146	25.1874	24.4738	27.371	28.6288	22.8026	25.8836	28.6166	27.7564	28.0407	28.5895	28.0301	30.5308	30.0618	28.7932	28.636	28.7294	26.4031	X1756.BL.Serum_ID..322562	N	Discovery
28.4209	28.4143	30.2491	30.5299	28.4631	28.6437	27.1855	26.621	26.778	28.1348	27.0611	30.1121	26.5725	31.0911	31.6016	29.2504	29.0793	29.6879	29.3652	30.837	31.0348	30.9032	26.2805	33.4239	29.9804	30.229	29.3916	32.8001	31.6245	25.0012	25.634	25.5443	28.4234	28.9472	23.7645	27.3303	30.1022	29.8405	29.7705	30.1945	28.4118	31.1564	30.6115	30.1916	29.3328	29.9973	26.9084	X196.BL.Serum_ID..182302	P	Discovery
29.2208	29.4247	29.5833	31.5053	28.9731	29.6979	27.8723	27.4015	27.5579	28.161	27.4591	28.5274	27.9395	33.7228	30.3854	29.8137	29.3016	29.9004	30.0853	31.739	32.148	31.4314	27.4152	33.5073	31.0796	30.8839	29.1415	31.2668	29.8601	26.4329	26.6473	25.6679	28.5034	29.028	21.7367	26.765	30.6702	29.1656	30.6161	30.8006	29.1619	30.4002	30.0539	29.6931	29.8235	29.9636	27.2459	X2.BL.Serum_ID..138940	P	Discovery
27.8594	29.092	29.8527	29.7969	27.8496	28.8322	26.7925	27.2674	26.6737	28.7263	25.993	28.9827	27.326	32.4634	30.4672	28.8757	29.4005	30.4842	28.9535	33.046	31.8107	30.1584	27.2337	34.5776	30.2239	30.5357	28.9297	32.2229	30.5648	25.6726	26.6965	25.6818	27.7404	29.3888	23.1225	26.5706	29.3301	29.1801	29.0812	29.5939	29.0355	30.9041	30.3895	29.1565	30.0718	29.9425	27.7709	X2097.BL.Serum_ID..315611	N	Discovery
28.4063	29.4214	30.0023	30.6733	28.501	29.5987	27.364	27.5032	26.6001	29.031	26.6997	30.1011	27.3563	32.1351	31.3915	29.5266	29.588	29.9592	29.7028	32.5196	31.8539	30.3311	27.3989	34.0218	30.568	30.6417	29.4435	32.1533	31.578	26.2686	26.8685	25.1152	28.7576	29.3219	24.0672	27.352	29.748	29.4143	29.2118	29.8289	29.1286	31.6345	30.5056	29.9401	29.8933	30.2858	27.9059	X2123.BL.Serum_ID..315125	P	Discovery
29.4144	28.54	30.149	31.281	28.9634	28.9015	27.8083	27.5294	28.3582	27.9392	28.2296	30.2226	27.4307	32.3154	32.1092	29.7874	29.8502	30.6604	30.613	31.627	32.1824	30.8749	26.022	33.4075	30.955	30.8724	29.752	31.6306	31.0108	25.691	26.7551	26.0414	28.7362	29.7533	23.4376	27.1278	31.3168	30.3394	31.1096	31.5433	29.1839	31.9166	30.7877	30.2685	29.7313	29.8612	27.032	X2129.BL.Serum_ID..315637	P	Discovery
28.5695	28.729	29.9569	31.055	28.543	28.8808	27.4752	27.5025	26.832	28.2493	27.4322	29.5073	26.4884	31.552	31.9269	29.2062	29.1645	29.2729	29.9789	31.4512	30.5358	30.1614	26.9898	33.6651	30.9538	30.8922	29.3801	30.8892	31.2895	24.9044	26.4139	25.3822	28.8968	29.6714	23.553	26.9183	30.1832	29.6749	29.7813	30.4682	29.0931	30.6425	30.3887	29.7917	29.6812	29.9039	27.3147	X2133.BL.Serum_ID..321848	N	Discovery
28.553	29.4424	29.6259	30.5235	28.3771	29.085	27.0392	27.3648	26.8881	29.0021	26.911	29.3637	28.3326	31.8214	30.8032	28.597	29.1595	29.7066	29.1236	32.2986	31.7273	29.9302	26.9409	33.7113	30.4699	30.9504	29.0477	30.6916	30.6067	25.5878	26.5985	25.5985	28.0346	29.1282	23.008	26.4979	30.2026	29.2231	29.5082	29.885	29.1479	31.0361	30.3768	29.015	30.0178	29.7646	27.4607	X2693.BL.Serum_ID..318324	P	Discovery
27.6352	27.3723	28.7701	29.8287	26.9422	27.5761	26.1659	25.5341	25.755	27.1055	26.5399	28.1648	25.6929	30.7594	30.2119	28.0895	28.0965	27.534	28.5715	30.3045	29.7858	29.9674	25.392	32.549	29.0948	29.2847	28.3347	31.0213	29.4097	23.8372	24.5882	24.1976	26.7306	27.9787	21.9514	25.5229	28.9464	28.117	28.6888	29.2372	27.5424	28.9579	29.2121	28.3933	28.5678	28.7183	25.7957	X2847.BL.Serum_ID..308380	P	Discovery
28.668	27.8735	28.8461	30.5541	28.3605	28.2265	27.1683	26.1512	26.3794	27.0877	26.8689	28.4716	26.0593	32.2324	30.7116	28.3932	27.9268	30.4	29.3632	30.6527	30.1147	30.2659	26.0376	32.1948	29.8751	30.2765	28.6904	30.7626	29.4851	24.1683	25.0719	24.2112	27.3229	27.9867	21.697	25.8481	30.0855	28.6554	29.8398	29.8817	27.8325	30.9653	28.979	28.9333	28.461	28.8147	26.0997	X2858.BL.Serum_ID..318116	N	Discovery
28.2369	26.5364	28.3112	30.0821	27.3447	26.9584	26.0767	25.1665	26.0421	25.9392	26.2373	27.5765	24.385	31.2616	29.7513	28.212	27.122	27.7449	29.004	29.3816	28.5849	29.4244	24.5796	31.1663	28.8059	29.0027	28.0763	29.4279	28.9745	22.7416	24.0083	23.4349	27.4446	27.1739	20.9763	25.4205	29.4573	28.0485	28.8855	29.4471	26.449	29.4891	28.5957	28.45	27.691	27.8023	25.2418	X2861.BL.Serum_ID..309372	N	Discovery
27.9488	29.3323	29.6566	30.1759	27.9388	28.8351	26.9262	27.084	26.7742	28.4199	26.4808	28.8609	27.1068	31.7275	30.6878	28.5329	29.2826	30.8347	29.1792	31.7295	31.3578	30.4013	27.092	33.8859	30.7639	30.7389	28.86	29.8767	30.0448	25.0817	26.4403	25.1718	28.1831	28.8829	22.5647	26.2239	29.2409	28.6017	29.1197	29.4181	28.4246	30.8512	29.7739	29.2557	29.7518	29.5019	27.3919	X2864.BL.Serum_ID..318399	P	Discovery
27.2552	27.7785	29.0639	30.1906	27.5703	27.8013	26.5726	25.4643	25.9444	26.9478	26.5201	28.8674	24.5646	30.6005	30.7348	28.2826	27.8348	29.017	28.8417	29.898	28.9952	29.8079	25.3259	32.2549	28.9081	29.0182	28.4001	32.2173	30.1717	23.9893	24.3229	23.1217	27.5475	27.9493	22.9876	25.8179	29.2837	27.6583	27.7162	28.1598	27.1955	29.8105	29.1988	28.7949	28.2004	28.4573	25.7836	X2993.BL.Serum_ID..301683	N	Discovery
28.796	29.1389	30.0289	31.0873	28.8827	29.3005	27.7226	27.3589	27.1363	28.6139	27.3873	29.6682	27.0316	31.8547	31.6568	29.3495	29.1499	30.736	29.7197	31.403	30.8695	30.7221	26.912	33.1518	30.8294	31.1551	29.7503	31.4922	30.8537	25.1187	26.5805	25.5118	28.6029	29.5391	23.3981	27.0931	30.4089	29.1206	30.0447	30.1996	28.9655	31.7461	30.5052	30.176	29.5681	30.2003	27.6122	X3004.BL.Serum_ID..309378	N	Discovery
28.6042	29.4212	29.4474	30.8207	28.6526	28.2934	27.418	27.7081	26.883	27.4938	27.4777	31.058	26.6455	31.5258	32.0461	29.1149	29.096	30.4198	29.6861	31.1097	30.4438	30.1211	26.7471	35.0071	31.1553	31.0432	29.1995	30.5918	31.3761	26.0249	26.9465	24.9406	28.7717	28.3349	24.9529	27.3443	30.2519	30.2511	29.8715	30.2734	28.8267	32.1212	30.9568	29.2587	29.409	28.4108	27.9152	X3011.BL.Serum_ID..309189	P	Discovery
30.3106	31.7795	31.6737	33.1553	30.6317	31.2579	29.4706	30.3118	28.5188	31.0847	28.3402	31.1287	28.1453	32.6375	34.3292	31.2872	30.9078	31.231	31.9324	33.9362	32.7048	32.5615	29.7603	36.7745	33.2054	35.3392	32.1097	30.0564	34.7444	27.8721	29.5618	26.8093	30.9003	30.7467	26.8157	30.0971	31.743	31.3371	31.117	31.723	31.6375	33.6437	32.7342	32.1933	31.9913	31.2519	30.7746	X3012.BL.Serum_ID..309182	N	Discovery
28.0464	29.311	29.5108	30.0792	28.4148	29.1121	27.0376	27.013	26.0991	28.3135	26.3998	29.4178	27.2221	32.3692	31.8695	28.5474	28.9468	29.914	29.297	31.6628	30.7005	30.3777	27.0454	33.3726	30.5897	30.6373	29.1419	31.9443	31.0397	24.8699	26.1193	24.1901	28.2653	28.8411	23.7816	26.6482	29.8777	28.9378	29.0719	29.6855	28.7998	30.5063	29.9512	29.7147	29.7439	29.8259	27.4114	X3092.BL.Serum_ID..308364	N	Discovery
29.5731	31.2407	30.6932	31.8528	29.6352	30.2307	28.4989	28.7714	28.1145	29.6796	28.1375	31.2322	28.0776	32.4575	32.0108	29.4988	29.9525	32.3167	30.7833	32.6146	32.3198	32.4996	28.5152	36.6639	32.4748	32.3918	31.0059	32.2751	32.0738	26.6574	27.8478	26.1094	29.1025	29.5075	25.6358	27.7	31.6095	30.4895	30.8875	31.6481	30.1935	32.7155	31.1135	30.6704	30.8368	30.4718	29.1128	X3094.BL.Serum_ID..309300	N	Discovery
28.2297	28.9412	29.4857	30.0556	27.9206	28.4057	26.7285	26.4024	26.8401	28.443	26.4895	29.0439	26.628	31.1568	31.6543	28.4841	28.8332	30.246	29.0813	31.2584	30.9146	30.2197	26.297	33.9301	30.0356	30.1095	28.7812	31.2558	31.4227	24.9475	25.6225	25.2168	27.8239	29.1538	22.9613	26.6622	29.9823	28.6953	29.078	29.6963	28.958	31.2746	29.9838	29.4937	29.5816	29.5867	26.8544	X3102.BL.Serum_ID..346067	P	Discovery
29.7767	28.7596	30.7267	31.941	29.0759	29.3231	28.1329	27.6161	28.0708	28.3788	27.7031	30.8545	27.0746	34.4386	32.0154	29.7128	29.6897	31.5907	31.0049	32.7688	32.388	31.4617	27.1801	34.2952	31.7537	31.5847	29.75	31.8097	31.8887	25.8826	26.448	25.9718	29.299	30.5181	25.0213	28.0157	31.487	29.7338	30.2466	30.8637	29.9447	31.9575	31.7519	30.7466	30.2372	30.2084	27.6004	X3110.BL.Serum_ID...346042	N	Discovery
28.8296	28.9227	29.1568	30.5667	28.7447	28.7544	27.4091	26.7964	26.9513	28.1594	26.9074	29.0232	27.2901	31.3152	30.5184	29.2276	28.7585	30.3868	29.551	31.6118	31.2571	30.5105	26.6727	33.4566	30.3458	30.2869	29.0622	30.2193	29.812	25.1987	25.9819	24.9768	27.8418	28.797	22.2811	26.6217	30.4151	29.2114	30.1136	30.1443	27.8668	31.7168	29.7321	29.2265	29.4305	29.6103	27.0057	X315.BL.Serum_ID..148650	N	Discovery
27.4068	29.0919	29.1494	29.6647	27.6559	28.6087	26.5621	26.4324	25.9947	28.3528	26.0952	28.9308	27.2962	30.5915	30.6043	28.6075	28.5038	29.2086	28.879	31.2158	30.3544	29.0129	26.8831	33.4833	29.8133	29.9345	28.5804	30.888	29.9429	25.0727	25.7592	25.071	27.5188	28.982	22.8983	26.1825	29.0195	28.3959	28.4475	28.8783	29.0762	30.0555	29.7777	28.8753	29.3731	29.1255	26.926	X3237.BL.Serum_ID..309954	N	Discovery
28.5714	28.4038	29.3097	30.6575	28.4201	28.1194	27.1299	26.4487	26.8171	27.1291	27.2262	29.4397	26.4168	32.0869	30.7998	29.4753	28.925	30.8008	29.2563	30.8649	30.4771	30.4913	25.7822	32.373	30.1997	30.4947	28.7825	31.516	29.9403	25.0915	25.4475	25.0439	27.9211	28.33	22.0727	26.7087	30.0313	29.4051	29.9389	30.1495	27.9081	31.058	30.0195	29.4356	28.7245	28.9678	26.3896	X357.BL.Serum_ID..163001	N	Discovery
27.8454	26.9879	28.734	29.8068	26.9097	27.3216	25.9742	25.2675	25.8348	26.7158	26.4558	27.8901	25.6897	31.2166	30.3824	28.2832	27.9949	28.6258	28.567	30.0725	29.4956	29.5927	25.3351	31.9467	28.8956	29.0661	27.7009	31.5341	29.0546	24.6313	24.2167	24.328	26.9949	27.7846	21.3357	25.8327	29.1535	28.019	28.5618	29.3559	27.5764	29.4584	29.1063	28.4629	28.1887	28.3696	25.4377	X358.BL.Serum_ID..205557	N	Discovery
27.9057	28.6962	30.1831	30.3543	27.888	28.7769	26.914	27.1035	27.1345	29.0419	26.9608	29.8807	26.6541	30.7458	31.4552	29.4386	29.4429	30.4583	29.6222	31.5265	31.396	30.6444	27.1079	34.3755	30.7274	30.8348	29.3137	30.9161	30.9259	25.3257	26.4823	25.1366	28.7191	29.382	23.8028	26.9074	30.1547	29.3214	29.1224	29.769	28.9865	31.658	30.7604	29.7333	29.7579	30.1713	27.5128	X461.BL.Serum_ID..146041	N	Discovery
28.6311	29.326	30.547	30.775	28.8682	29.3449	27.5037	27.2999	26.9781	28.7199	26.7384	29.8417	27.12	32.0349	31.7804	29.2705	29.4235	30.3323	29.6453	31.7596	31.7718	30.6018	26.9729	34.0499	30.6995	30.7063	29.5552	33.8238	31.7057	25.6255	26.5664	25.9389	28.5758	29.3643	23.9406	27.5178	30.2025	29.5779	29.7833	30.1397	29.3379	32.0363	30.5414	30.0718	30.3561	29.9746	27.6942	X465.BL.Serum_ID..195360	N	Discovery
29.556	30.1887	30.2439	31.5589	29.2623	30.0192	28.4393	28.1023	27.4984	29.4812	27.0822	28.923	27.7611	32.6916	31.374	30.255	29.5745	30.9349	30.7048	33.2191	31.8564	32.167	28.252	33.4861	31.6862	31.858	30.173	29.423	30.2862	25.6957	27.1298	25.6215	28.8513	29.9416	22.3979	27.216	30.5653	29.1315	30.5249	30.7196	29.2254	32.1863	30.7781	30.4423	30.4012	30.8902	28.057	X468.BL.Serum_ID..195455	N	Discovery
28.7346	28.5817	28.9836	30.6799	28.4597	28.8819	26.9704	26.7923	26.7079	27.7633	27.0996	28.6441	26.1575	30.9716	30.865	29.008	28.3597	29.0495	29.8079	30.9883	30.6506	30.1153	26.2024	33.4423	30.246	30.4029	29.0067	29.719	29.8923	25.1892	25.9206	24.7743	27.6581	28.4018	22.0955	26.289	29.8771	28.7944	29.4507	29.8396	28.2388	30.656	29.2915	28.9285	29.0121	29.0318	26.7373	X479.BL.Serum_ID..196886	P	Discovery
28.0075	29.5339	30.051	30.5873	28.5428	29.2822	26.9752	27.6032	26.8697	28.3762	26.1385	29.1464	27.4767	32.6358	30.6104	28.8786	29.4779	30.6741	29.3358	32.4761	32.934	30.7844	27.7293	34.4196	30.8643	30.9676	29.6136	32.4861	30.943	27.1236	27.085	25.8566	28.272	29.7625	23.6324	27.3565	29.4891	28.7357	29.0166	29.5165	29.2324	31.3484	30.775	29.9415	30.4252	30.3784	28.1831	X495.BL.Serum_ID..198914	N	Discovery
27.7455	28.3631	29.1778	29.7445	27.7178	28.4939	26.5916	26.492	26.3463	28.1701	26.2836	28.7006	26.6509	31.9056	30.9835	28.3565	28.5347	29.8518	28.8964	31.0556	31.1845	29.8719	26.3942	32.6891	29.9798	30.0396	28.7238	31.0228	30.0361	24.8795	25.6749	24.912	27.6559	28.6648	22.4629	26.0153	29.3187	28.4281	28.868	29.2815	28.2474	30.4259	29.7375	28.832	29.1507	29.1507	26.6176	X498.BL.Serum_ID..198900	N	Discovery
29.6381	30.5414	30.8515	32.0132	29.4704	30.4265	28.6242	28.4085	27.9857	29.6343	27.7454	30.0215	27.5482	33.4226	32.3808	30.2893	30.8925	30.5684	31.0652	33.2687	32.0855	31.988	28.2738	34.6561	31.689	31.6257	30.6312	34.496	32.1279	26.1607	27.6689	26.398	29.8121	30.5668	24.7039	28.0281	31.2796	30.6522	30.9857	31.5063	30.3733	31.3959	31.6184	31.224	31.5003	31.3205	28.9159	X503.BL.Serum_ID..166475	N	Discovery
28.1448	28.7346	30.185	30.2381	28.0802	28.5983	26.805	26.4226	26.3438	28.1666	26.2856	29.0009	26.2358	31.4364	30.4822	28.7377	28.9174	29.6912	29.2743	30.927	30.4571	30.923	26.1456	32.5587	29.872	30.0135	28.9738	34.1051	30.6918	24.478	25.6047	24.8882	27.7637	28.8344	23.248	26.6161	29.1896	28.6313	29.2276	29.5465	28.5415	30.5244	30.2268	29.7022	29.2897	29.7131	26.821	X507.BL.Serum_ID..157931	P	Discovery
27.7621	28.0447	29.2027	30.0789	27.836	27.9339	26.6235	25.9198	26.1885	27.1008	26.771	29.0061	25.2827	30.9465	31.1697	29.1784	28.4171	29.4251	29.2849	30.2678	30.099	30.219	25.3568	32.354	29.7421	29.7638	28.6559	30.5814	30.3562	24.8896	25.0956	24.7231	27.8522	28.3733	22.8631	26.5955	29.6585	28.7735	28.9656	29.6036	27.9474	30.0567	29.9153	29.2413	28.3197	28.9155	25.9569	X5319.BL.Serum_ID..336745	N	Discovery
27.917	26.4282	28.9678	29.9709	27.3471	26.7847	26.1534	24.9943	26.3096	26.2789	26.5088	28.9521	24.0686	30.9767	31.1564	28.2975	27.7098	29.3548	28.8903	29.4521	28.4062	29.4388	24.6119	31.599	28.8177	28.7181	28.4381	32.56	30.6471	23.0197	23.9527	23.9378	27.7028	28.0737	23.6554	26.3385	29.9283	28.7099	28.6509	29.5094	26.962	30.5708	29.8342	29.2075	27.9166	28.5346	25.2176	X5326.BL.Serum_ID..332630	N	Discovery
27.3345	27.6583	28.2391	29.7699	26.9974	27.5849	26.3012	25.604	25.8235	26.2289	26.0866	27.5544	25.0984	30.8917	29.8443	28.1647	27.7088	27.7781	28.6837	29.8568	28.6095	29.5147	25.4575	32.5897	29.1324	29.452	27.8049	29.4932	29.2759	22.963	24.4562	23.9589	27.4403	27.5152	21.2563	25.1428	29.5294	28.2605	28.8795	29.1107	27.423	29.2531	28.6887	28.1938	27.9944	28.3848	25.4588	X5357.BL.Serum_ID..336219	N	Discovery
26.8329	25.4403	27.5285	28.9959	25.5869	25.6294	24.4136	23.3472	24.5239	24.2617	25.0606	26.4114	22.3628	30.0945	29.4322	27.3453	26.1148	27.9354	27.6331	27.6572	27.1026	28.0627	23.0919	30.5542	27.139	27.2951	26.6821	30.738	28.2412	21.2314	22.2925	22.591	26.4236	26.4375	20.1827	24.5342	28.0783	27.1016	27.5675	28.3231	25.1363	29.3033	27.8623	26.956	26.2487	26.6427	23.4009	X5358.BL.Serum_ID..336198	N	Discovery
26.9849	25.7609	28.8072	29.0308	26.0123	26.5694	25.0035	24.6609	25.0876	25.7931	25.742	27.4268	24.0084	30.4545	30.6334	27.5846	27.1959	27.5901	27.8199	29.5392	28.7529	28.4952	24.3829	31.4463	28.1375	28.2016	27.3557	32.0646	29.6564	22.6579	23.6731	23.6316	26.1774	27.3056	21.7584	25.3039	28.3778	27.7529	27.8031	28.828	26.7897	29.2996	28.8394	27.963	27.4177	27.765	24.7237	X5359.BL.Serum_ID..336224	N	Discovery
27.1569	26.4682	29.1551	29.4796	26.4952	26.9358	25.8161	24.7494	26.0517	26.6155	26.0987	28.9973	24.6058	30.5053	31.1727	28.8661	28.1159	29.6971	28.4779	29.5685	28.9993	29.5429	24.7091	32.0027	28.3061	28.4959	27.9564	31.2013	30.5811	24.1478	23.9537	24.7085	27.9845	28.6562	23.0253	26.3555	28.8696	28.5971	28.3126	28.8994	27.3893	30.4566	29.9749	28.5569	28.1236	27.9202	24.9469	X5434.BL.Serum_ID..336468	N	Discovery
28.532	28.1483	28.7723	30.4729	27.8114	28.0342	26.9285	26.2503	27.0993	26.9309	27.652	28.2568	26.8015	31.0506	29.9501	28.7484	28.3664	29.2612	29.9133	30.9521	30.6554	30.479	25.7731	32.8619	30.0425	30.0632	28.1648	29.393	28.9618	24.5174	25.4845	24.5832	27.5919	28.3108	20.9902	25.8154	30.2631	28.5167	30.0541	30.496	27.7517	30.3284	28.9333	28.2749	29.0496	28.8126	25.8119	X5435.BL.Serum_ID..336475	N	Discovery
28.4277	28.6006	29.02	30.9082	27.9738	28.346	27.044	27.3646	27.3426	26.9443	27.0509	29.0099	26.1225	30.2023	31.6087	29.3122	28.6387	28.3698	30.0038	30.8537	30.2514	30.4319	26.5185	34.7538	31.0142	31.7423	28.9744	28.7364	30.6299	25.122	26.1414	24.7787	28.874	28.0463	23.7162	26.4223	30.6272	30.1468	29.3092	30.0598	28.9315	29.5958	29.2901	28.5346	29.9219	28.6579	26.9774	X5551.BL.Serum_ID..336896	N	Discovery
28.3066	27.7222	29.184	30.558	27.3397	28.0184	26.5795	26.1299	26.7399	27.2494	26.8001	27.9328	25.7659	32.4669	30.2483	28.896	28.6331	29.4837	29.3328	30.3339	30.715	30.5926	25.6248	32.5964	29.4126	29.773	28.5662	31.0969	29.1115	25.3624	25.2745	24.9739	27.7545	28.5448	21.1847	26.1374	29.7018	28.4764	29.2117	29.5118	27.8518	30.607	29.5621	28.8657	28.8521	29.2549	25.9441	X5553.BL.Serum_ID..336682	N	Discovery
30.0437	29.9303	31.0461	32.3759	29.3488	29.5299	28.5742	28.2347	28.1356	28.732	27.4499	29.9883	27.0082	33.1881	32.4339	30.3862	29.8959	31.2677	30.9428	32.936	32.1251	32.1449	27.6002	35.5538	31.7581	31.9626	30.5291	31.073	32.3369	25.556	27.0722	26.04	29.4539	29.8964	24.8085	27.9634	31.3512	29.8049	30.7318	31.2644	29.7341	32.1929	31.5896	30.8129	30.3787	30.7844	28.422	X5554.BL.Serum_ID..336785	N	Discovery
30.0638	30.4249	30.8957	32.748	30.0724	30.2843	29.0629	28.6924	28.7628	29.1002	28.8553	30.9638	28.0415	32.6228	32.8212	30.8496	30.2894	31.7823	31.372	33.315	32.2825	31.9552	27.7408	35.3796	32.2427	32.7016	31.0009	31.9351	31.7676	26.0856	27.3904	26.653	29.881	30.2412	24.5487	28.3722	32.1312	31.0857	31.7768	31.7295	30.6085	32.7748	31.5778	30.8729	31.1634	30.9375	28.3832	X5561.BL.Serum_ID..332805	N	Discovery
29.5127	28.9817	29.9201	31.7347	29.0524	28.8599	28.0521	27.1971	28.0191	28.5459	27.4313	29.4789	26.7094	33.1521	31.3842	30.1895	29.2468	30.895	30.6943	31.7438	31.9173	30.8907	26.7645	34.7128	31.1273	31.3072	29.3531	29.1626	30.5991	26.4908	26.2968	26.014	28.9871	29.9562	22.7523	27.3811	31.2641	29.6419	30.1638	30.7102	29.735	31.9196	30.8933	29.9201	29.8054	29.8104	27.2503	X5563.BL.Serum_ID..336850	N	Discovery
28.0234	28.8893	29.3494	30.1261	28.0877	28.3979	27.1703	26.6356	27.0003	27.8341	26.654	28.6399	26.6925	31.221	31.4723	29.304	29.04	30.0531	29.4239	31.0198	30.6288	30.9918	26.3063	33.1816	30.6477	30.4153	28.9994	29.8953	30.0039	24.661	25.7686	25.4275	27.6028	28.6225	21.9622	26.1581	29.9478	28.8805	29.4702	29.7433	28.2356	30.994	29.5936	29.1409	29.132	29.6362	26.767	X5572.BL.Serum_ID..337163	N	Discovery
29.4319	27.9334	29.3713	31.9751	28.4338	27.8883	27.6378	25.3044	26.9133	26.6442	28.1411	29.075	24.9008	32.3696	31.4927	28.5046	27.6919	29.2892	29.9693	29.9291	29.3141	30.8406	25.3982	33.18	29.2281	29.304	28.8632	30.4175	30.0157	23.3384	24.1956	24.4245	27.6061	27.6419	22.8948	25.771	31.2568	28.5321	30.1974	30.7312	27.6469	30.8081	29.27	29.0782	29.0717	28.2809	25.4032	X5662.BL.Serum_ID..337046	P	Discovery
28.9202	30.0777	30.4951	31.5266	29.1564	29.4267	27.9653	27.758	27.6287	28.4174	26.6904	29.8591	27.061	32.0442	31.7164	30.0822	29.8211	30.209	30.6567	32.8858	31.2739	30.7773	27.538	34.4026	31.3832	31.8772	30.1939	31.6773	31.5935	25.8078	26.7601	25.9475	28.9674	29.3963	24.3483	27.6585	30.4161	29.4078	30.0909	30.7448	29.6126	31.195	30.6807	30.3137	30.5711	30.5688	27.9198	X5674.BL.Serum_ID..332818	N	Discovery
29.4744	29.3516	31.5071	31.4506	29.4951	30.0643	28.2979	28.1496	28.0214	29.3794	27.5976	30.2409	26.7598	32.2923	32.3184	31.185	30.1857	31.206	30.7776	33.7616	32.0426	31.9039	28.122	35.9906	31.6644	31.6679	30.2005	30.6211	31.5758	26.209	27.3731	26.4335	29.5973	30.5775	24.2371	28.41	30.8049	30.5271	30.6588	30.9552	29.9747	31.7682	31.8026	30.9672	30.7869	30.6737	28.5065	X5677.BL.Serum_ID..337781	N	Discovery
28.2182	27.9523	29.7451	30.5055	27.7758	28.1202	26.8501	26.0177	27.4426	27.0867	26.778	29.201	25.6875	31.676	30.5878	29.1916	28.7728	30.4499	29.6295	30.6706	30.0844	30.4392	25.441	33.0454	29.811	30.0296	28.9982	30.9336	30.3163	24.265	24.998	24.9333	27.9688	28.2503	22.8122	26.9356	29.7074	29.6376	29.5879	29.9328	28.3753	31.0419	30.3209	29.3299	28.8684	28.5735	26.1738	X5918.BL.Serum_ID..337376	N	Discovery
28.2714	26.7409	29.8218	30.3002	27.4049	27.7072	26.2716	25.684	26.575	26.8782	26.8405	28.9036	24.7313	31.2694	31.0259	29.0455	28.5541	28.6477	29.1929	30.2599	30.1026	29.9559	24.9919	32.0301	29.3795	29.4396	28.7296	34.155	30.8788	24.8034	24.7705	24.748	27.9246	28.3621	23.335	26.8642	29.7554	28.8385	29.0583	29.9735	27.8336	29.8351	29.9691	29.4712	28.6225	29.1084	25.7883	X6074.BL.Serum_ID..337517	N	Discovery
27.8034	27.9391	29.1345	30.2029	27.6997	28.178	26.4743	26.0483	26.2065	27.257	25.7551	27.8651	24.8963	30.8095	29.9597	28.6227	27.8777	30.3373	29.303	30.2382	29.4329	30.7305	26.0285	32.0991	29.576	29.8099	28.582	28.1794	29.4218	23.9319	25.0142	24.3098	27.207	28.2821	21.7312	26.3052	29.0718	27.7103	28.5958	29.1329	27.6851	31.8551	29.5372	28.8737	28.5718	28.9726	26.3005	X621.BL.Serum_ID..196894	N	Discovery
26.9884	27.0388	28.2717	29.4395	27.0887	26.1758	25.6437	25.2955	25.7748	25.2718	25.4853	28.1646	23.3056	29.431	29.3177	28.1862	26.9371	29.7349	28.2176	28.5982	27.7852	29.5045	24.0599	30.9655	29.2497	29.3936	27.6278	28.9744	29.7646	22.7294	23.9111	22.8712	27.3018	26.8531	21.5617	25.6951	28.6463	28.2571	28.4725	28.6632	25.8987	30.1128	28.6891	27.9128	27.1956	26.7733	25.1051	X6290.BL.Serum_ID..337882	P	Discovery
27.5584	27.651	28.5935	29.648	27.5531	27.2372	26.0479	25.9732	26.2863	26.2581	25.9871	28.0556	25.4066	30.3935	30.132	28.1221	27.4915	29.0664	28.6769	30.0643	28.9062	29.6384	25.4808	32.0923	29.9188	29.9077	28.3296	29.6305	29.6615	23.1859	24.901	23.64	27.0479	27.2845	22.2149	25.4694	29.2284	28.4452	28.6721	29.1821	26.5111	30.3365	28.5787	28.2366	27.8492	27.9718	25.9604	X6302.BL.Serum_ID..344034	N	Discovery
30.1833	30.0629	32.068	32.6204	30.1205	30.7275	28.9224	29.2156	28.7651	31.0083	28.4796	31.3617	26.7685	33.1975	34.1014	31.6554	30.3062	31.7383	31.463	33.0358	32.8699	30.8283	27.4584	NA	32.8581	32.7596	31.603	33.3258	32.774	27.6445	28.0099	26.7877	30.6269	32.6362	25.884	29.4681	31.7272	31.1697	31.3155	31.763	31.3036	32.6789	32.3635	31.8597	31.6906	31.0859	29.3964	X6313.BL.Serum_ID..344110	P	Discovery
28.0466	28.8597	27.5311	30.6292	27.499	28.5258	27.382	27.3798	27.2693	26.8159	26.6531	27.7286	27.1429	30.3697	29.3681	28.7086	27.9384	28.7998	29.9496	30.8243	30.4745	30.3663	27.1713	33.369	31.3488	31.5833	28.0251	28.6841	28.5431	23.8045	26.1501	23.6188	28.0084	26.6782	20.9421	24.8862	30.2455	29.0678	29.4888	29.5995	27.2832	29.4217	27.7601	27.8022	29.2101	28.8007	26.1995	X649.BL.Serum_ID..197036	N	Discovery
27.8742	27.3103	27.9452	29.9548	26.5516	27.2078	26.3428	25.0285	26.1204	25.7315	26.254	26.7837	24.6247	29.7306	29.2555	27.6272	27.3134	26.1732	28.8583	29.6029	28.7918	29.9873	24.505	31.4111	28.8148	28.9196	27.345	28.7016	28.7876	22.5252	23.9485	22.9945	27.2243	26.7112	19.774	24.626	29.7569	27.6065	28.4665	29.163	26.7699	27.6493	28.1199	27.479	27.7371	27.7882	24.8167	X650.BL.Serum_ID..197000	P	Discovery
27.5767	27.2384	28.1595	29.8335	26.9289	28.0292	26.4002	25.9005	26.7094	26.5772	25.7199	26.1263	24.8138	29.7289	28.6254	28.643	27.9222	26.0836	29.6501	30.345	29.7699	29.177	26.133	31.7828	29.6358	29.7792	27.3304	29.2719	27.8588	23.4817	24.9031	23.9495	27.3443	27.5907	19.7517	24.9419	29.0148	27.4512	28.6037	28.8769	26.5148	28.1651	28.0531	27.8751	27.7948	28.6247	25.4183	X654.BL.Serum_ID..198205	N	Discovery
27.8006	28.4624	29.8396	29.9734	27.6999	28.6376	26.4988	26.5961	26.3188	28.3657	26.4317	28.9926	26.6403	31.5816	30.8805	28.8324	28.8418	29.4725	29.104	31.2916	30.9359	30.3466	26.677	33.092	30.0477	30.3441	28.6241	33.0936	30.8853	24.9101	25.8441	25.2423	27.739	29.2779	23.2459	26.5044	29.5588	28.9649	28.7861	29.7058	28.9992	30.8842	30.3407	29.6497	29.4638	29.7169	26.8912	X6565.BL.Serum_ID..345328	N	Discovery
31.1906	29.0803	30.3367	32.5354	29.6983	29.367	28.9315	28.0456	29.2691	28.6936	28.8256	32.02	27.692	33.7401	31.9865	29.9857	30.294	31.457	31.0344	34.2315	33.1496	31.4078	27.0607	36.7283	31.9489	32.281	29.8411	30.0457	31.5546	26.4442	27.3996	26.881	29.3149	30.7977	24.3104	28.2178	32.9654	31.205	31.1813	31.7659	30.6462	32.0925	31.8799	30.7108	30.3604	30.1667	27.802	X6665.BL.Serum_ID..345949	P	Discovery
30.7781	29.4646	31.2328	32.4945	30.2553	29.9106	29.3668	29.1738	29.6742	30.0242	28.2884	31.2602	27.5458	34.4883	32.2542	30.6054	30.7751	32.0033	31.9013	33.0648	32.869	32.2148	27.8235	34.4527	32.764	32.3228	31.7443	30.6019	30.7936	27.7494	28.06	26.6294	29.5161	30.0438	24.3274	28.2114	32.8821	31.0455	31.8077	32.1575	29.9319	32.6839	31.73	30.8276	30.8038	30.7911	28.9465	X6675.BL.Serum_ID..417237	P	Discovery
27.954	27.1976	29.8315	30.0984	27.566	27.9184	26.3041	26.125	26.5512	27.6592	26.9489	29.6412	26.1205	32.0246	31.1822	29.0182	28.6582	29.8898	29.474	30.6547	30.5132	30.1911	25.6816	32.9477	29.9451	30.093	28.6892	32.5116	30.8754	25.1873	25.2396	25.1522	28.0924	29.1903	23.2085	26.9743	29.6793	29.4923	29.2631	29.871	28.1884	30.67	30.3864	29.6052	28.738	29.4745	26.0309	X6686.BL.Serum_ID..420064	N	Discovery
27.9031	28.8365	29.1537	30.461	28.1615	28.974	27.4716	27.4006	26.9054	28.3945	26.8924	28.5497	27.632	32.024	31.7767	28.2819	29.0783	28.102	29.5339	31.7344	31.1685	31.3299	27.31	33.7831	30.8687	30.9428	28.8187	29.8479	30.205	25.3628	26.5657	25.0016	27.9996	28.4628	22.265	26.0667	30.2112	29.1654	29.8968	30.1543	28.5862	29.8009	29.6197	29.2685	29.7213	29.926	27.176	X716.BL.Serum_ID..198258	N	Discovery
26.8555	28.3585	29.2053	29.6499	27.6034	28.3989	26.1922	26.2808	25.9291	28.4384	25.8903	29.4135	26.5099	30.5143	30.5944	28.2773	28.3188	30.3979	28.4371	31.1811	30.2499	28.978	26.2069	33.2272	29.4001	29.6163	28.1013	31.7385	30.8634	24.4627	25.6952	24.8742	27.5735	28.9301	23.1951	25.9363	28.7376	29.0109	28.5447	29.1804	28.6611	31.2719	30.2739	28.9474	29.317	29.0642	26.7766	X728.BL.Serum_ID..199009	N	Discovery
27.7588	28.7704	29.251	29.7582	27.8207	28.4871	26.4281	26.7085	26.2899	28.3008	26.174	28.8905	26.9717	31.4408	30.9261	27.9533	28.7001	30.5938	28.7805	31.3773	31.6346	29.6881	26.7591	33.6489	29.8423	30.1276	28.5811	32.5018	30.2625	26.0876	26.0467	25.3426	27.4364	29.2705	23.0975	26.1433	29.0827	28.4595	28.7155	29.5066	28.5334	30.6319	29.7033	29.3142	29.701	29.6334	27.034	X730.BL.Serum_ID..199022	N	Discovery
28.4921	27.8106	28.9118	30.4963	27.628	28.1012	26.528	26.4819	26.9375	27.3538	27.0065	28.4597	26.043	30.1612	30.3985	28.6251	28.4814	28.3771	29.5432	31.229	30.6143	29.6935	25.618	32.4898	29.5418	29.9799	28.6157	30.1093	29.592	25.1629	25.5543	24.8746	28.0292	28.4121	21.7037	26.0718	30.1227	29.1636	29.241	29.9182	27.8299	29.9847	29.417	28.9589	28.8532	29.002	26.0335	X878.BL.Serum_ID..240025	P	Discovery
29.0755	29.7484	29.771	31.1857	29.0805	29.4448	27.8567	27.7735	27.5646	28.5389	26.8411	28.6006	27.1909	32.1715	31.561	29.4432	29.3326	30.2439	30.2144	32.6096	32.1784	31.5402	27.9929	34.0034	31.3724	31.4277	29.439	28.0909	30.0802	25.5358	26.9711	25.6643	28.8451	29.3363	22.1328	26.7746	30.2021	29.1375	29.689	30.2979	28.9974	31.1375	30.3892	29.7073	30.4927	30.2078	27.8318	X886.BL.Serum_ID..240520	P	Discovery
28.9231	30.0169	30.4421	31.9392	29.5322	30.066	28.4942	28.3938	27.8042	29.44	28.0875	31.3837	28.3615	31.944	32.71	29.8725	30.4217	30.1464	31.0435	33.3142	31.8751	31.4125	28.0913	34.6338	31.7792	32.2574	30.3461	33.1282	32.3494	26.2383	27.4685	25.9926	29.837	29.8573	24.9687	27.7877	31.5345	30.3004	30.971	31.2843	30.1082	31.8721	31.4254	31.0943	30.7667	31.1756	28.6998	X907.BL.Serum_ID..161072	N	Discovery
28.7836	29.2841	30.4342	31.8449	28.9621	29.8302	28.0804	27.8214	27.1776	28.8804	27.2737	29.9582	27.692	32.0698	31.8713	29.7563	29.7894	29.4486	30.3828	32.7622	32.6143	31.4219	27.8441	33.1535	31.3126	31.1732	30.0021	33.0322	31.0555	25.7634	26.945	25.1824	29.4659	29.3582	24.4326	27.5063	30.4469	29.0215	30.0103	30.4874	29.3246	30.125	30.9038	30.3797	30.3746	30.3936	28.1436	X921.BL.Serum_ID..161291	P	Discovery
28.7079	29.1449	29.3416	31.1599	28.5466	29.3608	27.6144	27.4887	26.6368	28.6722	27.0912	29.2958	28.0509	32.9251	31.2143	28.9646	29.3906	30.6449	29.6763	32.4209	32.1752	30.35	27.3495	33.1488	30.7297	30.8784	29.0934	31.7766	29.9812	25.6153	26.4953	24.0718	27.9289	28.8507	22.0053	26.3046	30.3394	29.3431	29.6593	30.3798	28.7103	30.3795	29.684	29.7023	29.9345	29.6997	27.4263	X93.BL.Serum_ID..179202	P	Discovery
27.7808	27.5525	28.598	30.6275	26.5147	27.657	26.5942	25.9004	25.9456	26.6637	26.0075	26.6677	24.6965	31.5725	29.9869	27.5261	27.8087	24.9538	29.3251	30.15	29.3267	30.288	26.0002	31.7643	29.6336	29.7019	27.7367	27.4495	28.5366	24.0652	24.8009	22.8298	27.1682	27.1543	20.6594	25.6311	28.9543	27.6347	28.2166	29.2022	26.9066	26.9538	28.5927	28.3344	28.6094	28.8821	25.9873	X938.BL.Serum_ID..240838	P	Discovery
29.1112	28.5625	27.8938	31.7538	27.8241	27.9991	27.6906	26.2574	27.4576	25.907	28.2843	27.7605	25.3505	30.9697	29.8499	28.2416	27.6631	28.1889	30.4357	30.0506	29.3172	31.3356	25.7814	33.2342	30.6891	30.5115	27.9306	28.2019	28.4348	22.8629	24.9505	23.5597	27.6858	26.8153	20.3729	24.7182	31.3355	28.0695	29.7333	29.9324	26.8984	28.8153	28.3398	27.7701	28.3999	28.3331	25.5485	X96.BL.Serum_ID..204822	N	Discovery
28.2118	29.1332	29.9572	30.4333	28.389	29.1269	26.9756	27.2243	26.5671	28.2807	26.0669	28.8986	27.391	32.3126	30.6326	29.1896	29.3973	29.6548	29.2594	32.2522	32.3566	30.6432	27.5557	33.8785	30.1634	30.268	28.8424	32.5221	30.7429	26.6993	26.6632	25.4817	27.9576	29.5973	22.9384	26.633	29.635	28.1651	29.0126	29.5991	29.1776	30.7584	30.435	29.5764	30.3206	29.8559	27.6955	X99.BL.Serum_ID...204826	N	Discovery
27.8611	29.0538	29.1113	29.9643	27.7623	28.3294	26.5392	26.8304	26.2685	27.752	26.2402	28.8293	26.6178	30.3614	31.0281	28.6656	28.4202	30.0007	29.0868	31.3649	30.8054	29.9555	26.3217	33.4985	29.7938	30.0629	28.6396	31.3937	29.8686	24.498	25.7394	24.425	27.8013	28.3525	22.2408	25.9752	29.7056	28.7441	28.9982	29.5661	28.396	30.6633	29.5872	28.9964	29.2353	28.9194	26.8052	X1051.M18.Serum_ID..346534	P	Discovery
30.538	29.6678	31.1068	32.5676	29.9344	29.7419	28.8076	27.579	28.067	28.7909	28.3583	31.715	26.7898	32.1013	32.9546	30.6939	30.2176	31.2829	31.474	32.456	30.7969	32.0964	27.2158	34.566	31.4242	31.89	30.3627	30.6981	32.4056	25.4021	26.829	26.423	30.5582	30.3785	25.6765	28.417	32.643	31.6499	31.4833	31.7048	30.0058	32.5873	32.5482	31.185	30.4094	30.3935	27.9468	X1066.M6.Serum_ID..302153	N	Discovery
27.9289	26.6845	29.4335	29.946	27.3565	27.3762	26.284	25.4094	26.6687	26.8503	26.6089	29.1248	25.3768	30.9107	31.0491	28.8894	28.2254	30.6618	28.8507	29.9169	29.0717	30.1217	25.3037	31.819	29.0651	29.3127	28.1823	32.0509	30.3415	24.6127	24.6562	24.7687	27.9699	28.6416	23.3668	26.7602	29.1046	28.7594	28.6055	29.1237	27.4017	31.0519	30.0759	29.0306	28.2152	28.571	25.6327	X1126.M6.Serum_ID..310417	N	Discovery
28.2842	28.744	29.7829	30.6541	28.4223	29.2322	27.2467	27.1271	26.8795	29.0361	26.5663	29.8535	26.3427	30.4072	30.9658	29.2425	29.4687	30.5593	29.611	31.9139	31.1461	30.4457	27.2049	34.2155	30.5059	30.6775	29.5537	31.3277	31.5989	26.1771	26.4736	25.1264	28.203	29.4843	24.203	27.0715	30.2122	29.9598	29.4574	29.8885	28.9828	31.858	30.5382	29.8893	30.0034	29.9019	27.4729	X1151.M6.Serum_ID..314663	P	Discovery
28.3951	30.2625	30.1782	30.6177	28.7212	29.4805	27.0788	27.405	26.5625	29.6183	26.5556	30.1133	28.5768	32.2247	31.089	28.9513	29.5228	30.9515	29.1919	32.5088	32.5585	30.1489	27.6457	34.3538	30.601	30.7804	29.3898	33.72	31.3452	26.0935	26.9909	25.9566	28.1978	29.8366	23.8042	27.0151	29.6506	29.8034	29.5679	29.9121	29.7962	32.017	30.4678	29.8144	30.7646	30.1052	28.0285	X1445.M6.Serum_ID..315063	P	Discovery
29.0224	28.579	28.4803	31.3934	28.9903	28.8939	28.2307	26.9911	27.543	27.1606	27.3579	28.3343	26.6869	32.4498	30.0172	29.528	28.5748	31.4303	30.6714	31.6273	30.8658	31.1192	26.0987	32.8614	31.1786	30.7275	28.5832	30.4116	28.5454	23.8973	25.9497	24.1095	28.2539	28.5123	21.2735	25.6679	31.0783	28.7358	31.0168	30.6392	28.1127	31.5226	29.0323	28.5326	28.8353	29.0239	26.3392	X1552.M18.Serum_ID..336615	P	Discovery
28.9343	30.0625	30.4732	30.9615	29.328	29.5782	27.9984	28.3697	27.9658	29.3757	27.7351	31.1074	27.8256	31.7247	32.7012	30.1716	30.0841	31.9073	30.5113	32.9158	32.032	31.5273	27.7382	34.2125	32.2034	32.163	30.6191	30.5964	31.8847	27.6895	27.2526	26.2172	29.5759	29.8892	25.2611	28.4745	30.6795	30.419	30.3032	30.8116	30.6542	31.9244	31.8177	30.8602	30.4619	30.5799	28.8573	X1552.M6.Serum_ID..301620	P	Discovery
29.639	29.8631	30.7445	32.1565	29.7903	30.2082	28.4566	28.552	28.199	29.4623	28.0646	30.0377	27.5539	33.2376	32.4832	30.3336	30.4665	30.8619	31.2585	32.8607	32.3365	31.5794	27.8255	34.4034	31.8032	31.9753	30.6156	31.3062	31.5931	27.3796	27.7466	26.7275	29.7102	30.3348	23.7115	28.0135	31.2188	30.3022	30.6712	31.2674	29.8531	32.3298	31.1875	30.8284	30.8068	30.8693	28.5456	X1590.M6.Serum_ID..309116	P	Discovery
31.0155	29.5467	30.9722	32.9591	30.1483	29.9367	29.0037	28.2437	29.1413	29.3197	29.8866	31.3844	27.7864	32.4518	33.055	31.5451	30.4245	31.0469	31.9048	32.8886	32.1374	31.4297	27.158	34.2217	32.0068	31.9948	31.2707	31.9792	32.4202	27.0971	27.3699	26.5471	31.0397	30.2618	25.2162	28.9444	32.556	31.5441	31.5366	32.2604	31.5861	31.7486	32.0115	31.5951	30.695	30.6129	28.2967	X1594.M6.Serum_ID..309096	N	Discovery
27.6119	27.3965	28.5725	29.8293	26.8824	27.1642	25.9729	25.0735	25.3907	26.3621	26.3574	28.0627	25.1538	29.7257	30.3203	27.9536	27.4307	28.3378	28.3933	29.6015	28.8541	28.9668	24.5052	31.9084	28.4253	28.6781	27.7585	31.4487	29.7864	22.9336	24.1603	23.6951	26.9193	27.848	22.2479	25.1696	29.3065	28.0512	28.9272	29.6904	27.4089	29.7895	29.3601	28.3261	27.9014	27.9395	25.1756	X1594.M18.Serum_ID..336246	N	Discovery
28.7721	29.3849	30.0722	31.553	29.3218	29.2267	27.6949	27.7599	27.0654	28.8045	26.9932	30.2847	26.9117	32.2633	31.4553	29.228	29.2031	30.7127	29.8072	32.395	31.2708	30.7663	27.4059	34.2659	31.5456	31.1286	29.7864	32.0724	31.3335	27.1618	26.5497	25.6063	28.6189	29.9065	24.5659	28.1028	30.0479	29.7932	29.7467	30.0118	29.993	32.1362	31.1535	30.3725	30.1046	30.5396	28.0136	X1750.M6.Serum_ID..309852	N	Discovery
27.9066	29.2266	29.7765	30.3418	28.285	28.7307	26.9574	27.3387	26.8178	28.1561	26.1014	29.6471	26.5089	31.1709	30.9575	28.7432	29.0538	29.7179	29.2356	31.413	30.5111	30.3126	26.7415	33.3558	30.46	30.7011	28.8318	30.069	30.8624	24.7	26.4013	24.8471	28.2528	28.9172	23.0309	26.5323	29.7053	29.5171	29.2898	29.6664	28.4756	30.8801	29.9783	29.1256	29.4752	29.7312	27.3231	X196.M6.Serum_ID..198960	P	Discovery
28.5077	28.7772	29.4639	30.8803	28.2702	28.9882	27.2709	26.8417	26.9843	27.8973	27.0039	28.657	27.1154	32.0914	29.9973	29.5215	28.956	29.1525	29.8221	31.4745	30.9305	30.5324	26.9104	32.7319	30.383	30.4104	28.8594	31.1253	30.0649	24.9736	26.0093	25.4432	28.2048	28.8606	22.0271	26.4151	29.9477	28.6899	29.6118	29.9704	28.3645	30.1299	30.2912	29.9065	29.3069	29.7275	26.9952	X2.M6.Serum_ID..187585	P	Discovery
27.0778	28.0631	28.5886	29.1908	27.7025	27.8431	25.9889	26.6262	25.8616	27.5205	25.7473	28.0109	26.7021	31.4679	29.5874	27.8405	27.9141	29.5768	28.2341	31.1965	30.4159	29.8274	26.3179	32.2139	29.8927	30.0466	28.0522	29.1351	29.3974	24.5659	25.6044	24.3374	27.0507	28.2082	21.8048	25.4856	28.4155	27.9094	28.3418	28.5073	27.7313	30.3857	28.9106	28.1512	28.5516	28.5239	26.5644	X2097.M18.Serum_ID..337010	N	Discovery
29.3554	29.7813	30.2593	31.6487	29.2326	29.6218	28.1466	28.215	27.9289	28.9988	27.3566	30.096	27.506	32.7979	31.7356	29.8213	29.6682	31.0038	30.3739	32.7004	32.0783	31.9999	27.7406	34.2574	32.2184	32.3028	29.7007	29.4438	30.9295	27.0999	27.454	25.8203	28.9021	30.0782	24.1846	27.6915	30.6143	29.7922	30.2869	30.386	29.6788	31.855	31.3756	30.3703	30.5252	30.4837	28.3397	X2097.M6.Serum_ID..346488	N	Discovery
28.5074	29.4207	29.5087	30.9003	28.7247	29.4609	27.6124	27.5778	26.9817	28.8155	26.7559	29.6833	27.8986	32.1747	30.9814	29.1119	29.4701	30.2397	29.7177	32.1764	31.9789	30.9501	27.3575	34.708	30.9702	31.0375	29.3183	30.8345	30.0995	25.9683	26.646	25.0286	28.4547	29.2418	22.8143	26.6288	30.1875	28.8056	29.8284	30.1241	28.9323	31.3871	30.0829	29.4096	30.0317	29.6633	27.6236	X2693.M18.Serum_ID..337282	P	Discovery
28.0154	26.6599	29.3793	29.8328	26.716	26.9899	26.1429	24.7064	26.4051	26.0502	26.6564	29.015	24.2739	31.2734	31.0765	29.446	28.1153	30.2807	28.9247	29.8492	28.734	29.4682	24.5022	32.4862	29.0171	29.0727	28.3557	30.8005	30.2328	23.5346	23.6451	24.049	28.6678	27.7718	22.679	26.563	29.4096	29.4873	28.9613	29.8051	27.5268	30.6071	30.037	29.1301	28.1283	27.9902	24.935	X2693.M6.Serum_ID..347189	P	Discovery
28.3892	28.3933	29.1758	31.3035	28.0366	27.6421	27.1599	26.4937	26.9682	26.8761	27.754	30.0314	25.9368	30.7404	32.513	29.1566	28.4652	30.375	29.5783	30.1788	28.8532	30.9731	25.6104	32.8078	30.5151	30.4448	28.9579	30.2456	30.7746	23.6547	25.1946	24.5804	28.4066	27.8289	23.7842	26.6877	30.9832	30.2805	30.1691	30.8074	28.0563	31.376	29.6789	29.3816	28.6083	28.7339	26.4136	X2858.M6.Serum_ID..346819	N	Discovery
27.7355	28.7924	29.0808	30.0825	28.0483	28.4474	26.9424	27.007	26.6318	27.8134	26.2571	28.622	26.6068	31.2167	30.6896	28.2071	28.9227	29.4598	29.2447	31.4774	31.0257	30.6487	26.6983	33.4911	30.388	30.575	28.6934	29.5276	29.577	24.8862	26.0143	25.0644	27.9073	28.6603	22.4675	26.095	29.2321	28.4797	29.2535	29.434	28.274	30.2415	29.2673	28.5975	29.2307	28.9927	26.9073	X2864.M6.Serum_ID..346766	P	Discovery
28.8669	28.6804	30.4531	31.2622	28.4274	28.8604	27.584	26.7797	27.3015	27.7811	27.41	29.7984	27.0808	33.1497	31.3143	29.1725	29.5844	30.4978	29.9386	31.5151	31.0046	31.2345	26.4071	33.8742	30.7083	30.3936	29.3208	31.8562	31.0069	24.6047	25.8564	25.7295	29.0073	29.2389	23.4126	27.0019	30.279	29.6283	30.2664	30.4432	28.9176	31.2964	30.6742	29.7248	29.7995	29.2346	27.0489	X2864.M18.Serum_ID..337302	P	Discovery
28.1859	28.0636	28.7718	30.4084	28.3796	28.0948	27.0492	26.7	27.2672	27.4009	26.9169	29.0399	26.0763	30.5387	30.6729	29.3807	28.427	31.0446	29.6574	30.6916	30.7238	30.5116	25.808	32.8209	30.4856	30.7436	29.3031	29.1176	29.6612	24.838	25.6493	24.8462	28.1615	28.3825	22.22	26.2637	30.425	29.0037	29.913	30.1201	27.8686	31.9104	29.0872	28.9314	28.7118	29.0646	26.3486	X3004.M6.Serum_ID..347370	N	Discovery
28.0461	27.8015	29.5163	30.2933	27.6384	27.77	26.9629	26.3496	26.7718	27.2598	26.7737	29.4163	25.576	30.196	31.1981	28.9425	28.6271	28.9749	29.5119	30.2665	29.8034	30.388	25.6961	32.5248	29.8424	30.042	29.156	30.4473	31.0366	24.0372	25.2785	25.0013	28.7636	28.3228	23.5286	26.8186	30.0876	29.8085	29.2481	30.0722	28.1683	30.38	29.8703	29.8615	28.7462	28.8861	26.2511	X3012.M18.Serum_ID..337869	N	Discovery
28.7656	29.9796	29.6771	30.7488	28.8881	29.7269	27.8441	28.306	27.4997	29.3748	27.0867	29.5946	28.5824	32.5865	31.0479	29.5697	29.6071	30.3858	30.0537	32.8112	32.2969	31.0425	28.0706	33.3511	31.5076	31.7741	29.8159	29.4595	30.2744	26.2207	27.5098	25.6237	28.6835	29.2102	23.1777	26.9306	30.5871	29.8371	29.7955	30.2965	28.9842	31.473	30.5223	30.0025	30.6175	30.1849	28.0838	X3012.M6.Serum_ID..347382	N	Discovery
28.6077	29.0323	29.357	30.6387	28.3801	29.1558	27.2713	27.2879	26.9422	28.8626	27.264	29.5535	27.7297	31.587	30.6587	28.8118	29.1517	30.5948	29.3464	32.5998	31.5058	30.7723	27.1092	33.5627	30.5428	30.75	29.1483	31.5654	30.5007	25.5561	26.7496	25.535	28.0312	28.9801	23.118	26.7776	30.1345	29.5388	29.5871	29.8215	29.2512	30.8014	30.0214	29.4598	30.0285	29.8465	27.5876	X3094.M6.Serum_ID..347493	N	Discovery
27.9117	28.3372	30.0166	30.4731	28.0625	28.6975	26.9052	26.831	26.9586	28.3126	26.1315	29.1129	25.3733	30.4801	30.8613	28.8961	29.1443	30.4405	29.6465	31.4596	30.6847	30.5756	26.3335	33.448	30.1192	30.0759	29.4484	32.179	30.9386	25.4902	25.8784	25.4474	28.3113	28.9973	23.3049	26.9407	29.6976	29.0542	29.1921	29.6473	28.6572	31.0352	30.2736	29.6393	29.6774	29.4452	27.0673	X3094.M18.Serum_ID..337633	N	Discovery
27.9071	27.3835	29.6023	29.7083	27.0926	27.6732	25.9916	25.7746	26.0711	27.0195	26.4141	28.5649	25.5751	31.8415	31.5908	28.8897	28.6274	29.8008	28.6473	30.8571	30.299	30.065	25.806	32.9775	29.1135	29.5692	28.6152	33.309	30.206	24.0207	24.8724	25.0805	27.4972	28.6725	22.9088	26.531	29.2388	28.892	28.8861	29.3243	28.0283	30.315	30.1621	29.4664	28.8194	28.9586	26.2098	X358.M6.Serum_ID..145119	N	Discovery
28.5536	28.4967	30.6235	30.7824	28.4739	29.0225	27.3155	26.9901	26.6503	28.5756	26.814	29.9171	26.26	31.8129	31.1049	29.5085	29.771	29.9057	29.9814	31.4544	31.6216	30.2598	26.6983	33.5108	30.2663	30.1381	29.5751	34.5438	32.1416	26.1799	26.2149	25.8609	28.542	29.4275	24.2064	27.7621	29.88	29.5045	29.5734	30.3098	29.0834	31.3213	30.6935	30.3242	29.9742	30.1172	27.4536	X465.M6.Serum_ID..240858	N	Discovery
28.0998	29.1015	29.4754	30.149	28.1812	29.0303	26.901	26.9212	26.7584	28.0792	26.7829	29.5058	27.6384	31.5356	30.3536	28.2098	29.0821	29.6697	29.1632	31.8133	32.0288	30.1584	26.957	34.3533	30.4336	30.4346	28.9015	32.2107	30.613	26.3386	26.4376	25.6627	28.2026	29.5302	23.0385	26.6348	29.7324	28.8622	29.4573	29.77	29.0698	31.2266	29.8896	29.1327	30.0496	29.5998	27.311	X495.M6.Serum_ID..305360	N	Discovery
28.8585	28.4642	30.169	31.0009	27.9076	28.7075	27.0149	26.4741	26.9287	27.7799	27.8598	29.4678	26.0729	31.9642	31.0579	29.7487	29.0904	29.3845	30.0762	30.809	30.0705	30.7296	26.3545	33.3019	29.9712	30.1121	29.3611	31.5319	31.0644	24.4236	25.586	25.1105	28.8	29.0677	22.933	27.1433	30.4707	29.443	29.9324	30.17	28.4124	30.6683	30.5166	30.0777	29.2548	29.6216	26.735	X503.M6.Serum_ID..176574	N	Discovery
27.6692	28.544	29.7614	29.8498	27.9019	28.7498	26.6918	27.1002	26.4091	28.4039	25.9889	29.1926	27.0382	31.6031	30.0087	28.7994	28.9002	29.0927	29.0993	31.8807	31.4055	29.745	27.0242	33.1853	30.5423	30.7526	28.8648	31.4845	30.6133	25.5863	26.2671	25.3682	27.6885	28.7941	22.8045	26.573	29.2445	28.5375	29.0862	29.6105	28.9572	30.0937	29.8959	29.1849	29.6881	29.6501	27.2159	X5357.M6.Serum_ID..337461	N	Discovery
28.2196	29.535	29.2064	30.0813	28.5003	29.3021	27.3988	27.7735	26.89	28.7264	27.0981	29.0769	28.163	31.7013	30.4467	28.8008	28.9965	28.859	29.6121	31.9935	31.8535	30.4598	27.8113	34.4643	31.1081	31.8544	29.1566	29.7672	30.1525	25.4698	26.9524	25.4453	28.0263	28.6832	22.904	26.2059	29.8227	29.0793	29.6701	30.042	28.9693	29.9337	29.3433	29.1849	30.2335	30.054	27.5819	X5357.M18.Serum_ID..6001580	N	Discovery
28.3663	28.894	29.943	30.8454	28.6024	29.0946	27.4176	27.5277	27.3393	28.2225	27.4683	29.5994	26.5412	31.1962	32.6269	29.6173	29.7647	30.4269	30.0637	32.2249	30.6751	31.0028	27.159	33.9787	31.131	31.1624	29.7453	31.3415	31.201	25.3976	26.5751	25.5457	28.6216	29.4103	24.0088	27.1468	30.5217	29.7175	30.2298	30.4157	29.1115	31.6496	30.6159	30.3252	29.9744	30.6367	27.4893	X5359.M18.Serum_ID..6001575	N	Discovery
28.9477	27.4289	30.6946	31.269	27.9172	28.2018	26.9518	26.4413	26.8229	27.3356	27.0298	28.8382	24.4854	33.2204	31.7464	29.9535	29.1569	30.2954	30.0981	30.874	30.2508	30.9989	26.1504	33.3355	30.0023	30.4651	29.4356	31.8736	31.1623	25.2378	25.3648	25.1411	28.4886	29.0732	23.4475	27.6022	30.3836	29.2926	29.7328	30.6348	28.6267	31.226	30.7868	30.3269	29.0603	29.9204	26.4436	X5359.M6.Serum_ID..337440	N	Discovery
27.3608	28.2584	29.6988	29.7711	27.5564	28.4489	26.3884	26.5672	26.7443	28.1352	26.3031	28.6669	25.6873	29.6075	30.7709	29.2667	29.1327	30.1539	29.2062	31.0368	30.9349	30.0889	26.6818	33.5116	30.0499	30.1302	28.8299	30.7429	29.7898	24.9331	25.8548	25.3722	28.0552	29.574	22.4417	26.2603	29.0949	28.4183	28.7447	29.2458	28.498	30.885	30.0057	29.1492	29.3182	29.2912	26.6137	X5434.M6.Serum_ID..337788	N	Discovery
27.8824	27.2009	28.7525	30.0866	27.1945	27.1414	26.2159	25.4373	26.2573	26.1069	26.0228	27.6444	24.7026	30.4128	30.7486	29.376	27.7643	28.6766	29.1028	30.0534	28.9811	30.0701	24.9684	32.0437	29.3163	29.499	28.3256	29.0849	28.9353	23.0417	24.361	24.0074	28.087	27.4921	21.6594	25.678	29.5854	28.7463	29.1326	29.3585	27.0603	29.8977	28.9068	28.4311	27.6463	27.9088	25.409	X5551.M18.Serum_ID..6001991	N	Discovery
26.7002	28.2025	28.9907	28.6773	26.7979	27.6111	25.5064	25.9554	25.4912	27.5757	24.8558	27.6862	26.3024	32.1	30.3137	28.0686	28.1225	28.9565	27.866	31.1337	30.6009	29.0434	25.9982	32.6573	29.0234	29.3732	27.8266	31.8404	30.0481	24.233	25.2431	24.5068	26.7154	28.4363	22.2947	25.6838	28.2506	27.8054	27.7174	28.3991	28.0528	29.7841	29.6301	28.5028	28.6649	28.8574	26.4347	X5554.M6.Serum_ID..344416	N	Discovery
28.8768	28.3628	30.9253	31.3389	28.7802	29.1503	27.9156	27.1068	27.8041	28.7981	27.6928	30.1035	26.7168	32.3326	33.693	30.1591	30.0051	31.0441	30.9992	32.1546	31.049	31.7729	26.9539	33.7959	31.1412	31.084	29.9979	33.1014	32.1137	25.297	26.2635	26.4236	28.9313	29.8437	24.5481	27.8127	30.9827	29.8631	30.5197	30.4807	29.5288	31.7693	31.3254	30.7002	30.0327	30.7421	27.5671	X5572.M6.Serum_ID..345467	N	Discovery
28.1735	29.2734	30.1357	30.4204	28.2249	29.11	27.3863	27.1616	26.7432	28.8016	26.5939	29.467	27.3812	31.3421	32.0009	29.6061	29.5474	30.0935	29.7043	31.8506	31.7164	30.8585	27.3925	34.4603	30.5644	30.9183	29.4035	32.6723	30.95	25.3467	26.3302	25.7427	28.1209	29.3098	23.3094	26.8965	30.0771	29.2336	29.63	29.7948	29.1818	30.8722	30.3924	29.863	30.1059	30.118	27.6781	X5572.M18.Serum_ID..6002596	N	Discovery
28.1537	28.4701	28.4151	30.3894	27.8124	27.6882	26.6122	25.926	26.3046	26.3995	26.6377	28.2012	25.2323	30.3636	30.7169	27.8304	27.7329	28.4044	29.2089	29.7996	29.5324	30.2144	25.3845	32.9197	29.6272	29.9071	28.5678	29.0457	29.3584	23.395	24.6565	23.9309	27.3462	27.5707	22.0433	25.2305	29.7932	28.6754	29.2553	29.635	27.2632	29.7269	28.5399	28.0196	28.4151	28.1649	25.6196	X5662.M18.Serum_ID..6002243	P	Discovery
29.1463	26.8462	28.9181	30.7948	27.3163	26.779	26.4892	25.0217	27.0902	25.818	27.219	29.5647	25.1409	31.3627	31.2608	28.857	27.7704	28.6891	29.2647	30.6983	29.569	30.495	24.0745	32.6556	29.3049	29.5105	27.5948	28.9487	29.9045	23.0758	24.1758	24.2852	27.9061	27.7278	22.0513	26.0915	31.3051	29.5415	29.313	30.1843	27.7009	30.07	29.809	28.6178	27.7514	27.6757	24.8037	X5662.M6.Serum_ID..344661	P	Discovery
28.3872	30.0986	30.4699	31.0071	28.7081	29.7803	27.5235	27.821	27.0964	29.183	26.6626	29.6987	27.2885	31.4413	31.7306	29.2718	29.5825	29.5021	29.9725	32.064	32.0635	30.7667	27.8426	34.4228	31.1064	31.5203	29.7848	30.9613	31.1203	26.086	26.9486	25.7422	28.831	29.4958	23.7836	27.1397	29.9851	29.418	29.6621	30.2002	29.6088	30.7306	30.3543	29.6882	30.6626	30.5228	28.2641	X5674.M18.Serum_ID..6002350	N	Discovery
27.7378	28.523	29.625	29.6669	27.6664	28.579	26.6119	26.6378	26.5242	28.0892	26.0157	29.0645	26.0968	31.2241	30.6777	28.8553	28.8978	29.4545	29.1802	30.9793	30.8903	30.1794	26.6969	34.4862	29.868	29.899	28.7147	32.4749	30.762	24.8103	25.8842	25.2203	27.7727	29.0344	23.1276	26.5957	29.2161	28.9511	28.9803	29.3511	28.7855	30.7479	29.8966	29.2294	29.7073	30.0106	26.9558	X5674.M6.Serum_ID..344630	N	Discovery
28.076	28.123	30.0238	30.2041	28.0028	28.6202	26.7875	26.5981	26.8426	27.8895	26.2099	29.1081	26.4876	33.5498	30.2982	28.9098	29.0889	30.3351	29.1622	31.7573	31.0702	30.1953	26.4363	32.4784	29.9896	30.0511	28.6505	32.7668	30.8527	24.6699	25.7512	24.9483	27.6068	28.567	23.1857	26.8607	29.5862	28.9159	29.3896	29.6848	28.7011	30.8482	30.3963	29.6476	29.5371	29.5237	26.9886	X5918.M6.Serum_ID..335874	N	Discovery
27.9151	27.4046	30.6346	29.9916	27.254	28.1089	26.4207	26.3406	26.8622	27.7603	26.5866	29.073	24.2405	30.29	31.606	29.8527	29.2846	28.6912	29.7225	31.3171	30.7233	30.6999	25.9468	32.8936	29.6928	29.6711	29.0886	34.4469	32.1571	24.6459	25.5752	25.3476	28.6139	29.3907	24.4628	27.3605	30.0957	29.5332	28.9731	29.9786	28.7944	29.8426	30.9218	30.146	29.4783	29.7942	26.5737	X6074.M6.Serum_ID..416060	N	Discovery
29.1631	27.786	29.5535	31.0663	28.1954	28.0838	27.0207	26.6601	27.24	27.1572	27.0745	28.7608	25.7007	31.32	31.5643	28.8137	28.4151	29.5227	29.5413	31.3903	29.9666	30.114	25.8808	33.296	30.0096	30.2133	29.446	32.1129	30.6361	24.0526	25.6675	24.5479	27.9552	28.1519	23.4671	26.4918	30.7307	29.9236	29.814	30.1339	28.0822	30.8046	29.8433	29.1208	28.9077	29.1424	26.5565	X6302.M6.Serum_ID..416326	N	Discovery
28.9671	27.5567	30.2181	31.717	27.6925	27.9487	26.9931	25.7752	26.8182	27.0707	27.1033	28.6991	24.172	31.1699	32.6314	30.4673	28.4641	30.1411	30.3782	30.1623	29.016	30.7232	25.804	32.7279	29.3399	29.394	29.38	31.9347	31.4397	23.2157	24.5506	24.6078	29.0778	28.6634	23.4618	27.2284	30.4469	29.6121	29.8182	30.5911	27.6514	31.0177	30.7463	30.1891	28.7798	28.8939	25.9577	X6313.M6.Serum_ID..416472	P	Discovery
29.4981	30.5112	30.2837	32.3423	29.667	30.69	28.6129	29.036	27.7428	29.7168	27.3835	29.9941	28.5118	32.6037	31.6646	30.1418	29.904	30.9453	30.8453	33.5976	33.5065	32.0004	29.021	35.3138	32.9645	32.823	30.2763	29.4308	31.2846	26.0856	28.1737	26.1612	29.4241	29.5938	24.0967	27.3301	31.1672	29.9375	30.4741	31.0796	29.7179	32.6453	30.5604	30.4326	31.1316	31.0387	28.8523	X649.M6.Serum_ID..300022	N	Discovery
27.9892	28.1366	29.1063	30.3812	27.7899	28.6168	26.6659	26.184	26.4359	27.1459	25.9048	27.6502	25.6793	30.7767	29.7742	29.2135	28.3039	28.2607	29.1726	30.851	30.6084	29.8092	26.6881	32.5478	29.7995	30.2878	28.4703	30.976	29.6344	24.7911	25.5457	24.8679	27.5978	28.7648	21.6844	26.231	28.9166	27.6548	28.73	29.2222	27.7993	29.7171	29.2691	28.9626	29.0135	29.2654	26.6148	X654.M6.Serum_ID..150201.	N	Discovery
28.1309	28.5505	29.8208	30.1132	27.9516	28.655	26.5435	26.6064	26.4475	27.8151	26.0124	29.0271	26.0352	30.7737	31.0742	28.8067	28.6212	29.0574	29.2772	31.1779	30.6893	29.4775	26.5474	33.6562	29.9922	30.0292	28.8526	31.0576	31.053	25.1051	25.8827	24.7879	28.0828	28.8565	23.302	26.4254	29.7835	28.6687	28.5255	29.4552	28.5562	30.3902	29.9126	29.1123	29.0828	29.4559	26.9671	X6565.M6.Serum_ID..420044	N	Discovery
27.7651	28.6401	29.7862	29.7283	27.9675	28.5988	26.611	26.7572	26.5438	28.1661	26.1829	28.7243	26.7996	31.924	29.9584	28.8843	28.7586	30.1321	28.8713	31.266	30.7591	29.3501	26.8092	33.2225	30.0423	30.2284	28.7783	31.7396	30.4489	24.8916	26.0264	25.1274	27.8225	28.892	22.5631	26.6072	29.0984	28.825	28.786	28.9376	28.6628	30.5944	29.9937	29.1321	29.1641	29.5444	27.1766	X6665.M6.Serum_ID..6000087	P	Discovery
29.0062	27.6806	29.9856	31.6168	28.3508	28.4606	27.1689	26.5014	27.1358	27.4494	27.0199	27.9856	24.7429	31.8836	31.2233	30.0038	28.6632	30.5846	30.2316	31.4429	30.1099	30.6322	26.0693	32.4752	29.9131	30.1997	29.0587	29.5677	29.8135	24.1978	25.4691	24.5238	28.4554	28.6316	21.8462	26.7871	30.6811	28.8972	29.9565	30.5458	28.0427	31.1502	30.1065	29.6908	28.8572	29.1956	26.6396	X6675.M18.Serum_ID...6004236	P	Discovery
28.6061	29.6196	30.3656	31.0329	29.0229	29.493	27.2823	27.7915	26.7334	29.7593	26.1473	29.034	27.7816	33.0878	30.5212	29.4978	29.4412	31.1899	29.7536	33.1417	32.6049	30.4436	27.85	33.2671	31.3257	31.698	29.3868	31.5867	30.9068	27.0343	27.4167	25.0005	28.2037	29.0007	23.4104	27.2897	29.8123	29.0697	29.3212	29.8635	29.2285	31.1468	31.0034	30.1477	30.1826	30.5085	28.539	X6675.M6.Serum_ID..6002537	P	Discovery
27.5939	28.1788	29.8452	29.9443	27.6618	28.6307	26.3337	26.578	26.1537	28.0307	26.0565	28.5112	25.8461	29.9977	30.6396	28.8645	28.6077	29.6504	29.5433	31.0381	30.8746	30.4967	26.4968	33.4906	30.1588	30.1179	28.7139	31.6247	30.138	24.6155	25.7632	25.0221	28.1152	29.0435	22.5365	26.3313	29.3694	28.2501	28.7893	29.2938	28.2735	30.6542	29.8016	29.5515	29.109	29.5033	26.6703	X6686.M18.Serum_ID..6004140	N	Discovery
27.8493	26.1228	28.799	30.1556	26.5464	26.5418	25.6364	24.6096	25.8435	25.6998	26.8152	28.4547	24.1336	30.7481	30.8337	28.6895	27.2817	28.4307	29.4496	28.7741	28.4602	29.7753	24.0274	31.3949	28.6147	28.6396	27.7289	30.036	29.8527	22.3742	23.6974	23.9964	28.3759	27.8563	22.4961	25.8538	29.685	29.3279	28.7298	29.4685	26.8165	29.7088	29.0238	28.5765	27.1283	27.9105	24.513	X6686.M6.Serum_ID..6002681	N	Discovery
27.8566	28.7304	29.2025	30.3371	27.9833	28.6159	26.6687	26.3099	25.8739	27.5645	26.197	28.2874	26.3428	31.0284	30.9911	28.1041	28.1555	28.5506	28.8582	30.9312	30.431	30.1076	26.5144	33.4707	30.0666	30.1162	28.6072	31.3024	30.1514	24.1013	25.4753	24.262	27.434	28.0736	22.0622	26.0233	29.0913	28.8548	28.9907	29.1638	27.8373	29.8197	29.2062	28.7669	28.8805	29.0107	26.595	X716.M6.Serum_ID..141151	N	Discovery
28.1432	29.1715	29.8021	30.7604	28.6341	28.9423	27.2604	27.4491	26.8166	28.4283	27.4056	30.1477	27.1532	30.7734	31.6036	29.1987	28.9732	30.1929	29.8595	31.7139	31.0106	30.727	26.8238	33.7493	31.0758	31.3711	29.4714	30.5602	31.0932	25.913	26.6037	25.6569	28.7668	29.1034	24.1159	27.1486	30.2926	29.6692	29.9433	30.306	28.8067	31.3583	30.5871	30.0319	29.2099	30.0369	27.4346	X728.M18.Serum_ID..309463	N	Discovery
28.6933	29.0496	30.3019	30.9507	28.6902	29.4303	27.5541	27.8953	27.3243	28.7242	27.2614	29.6128	27.3577	32.07	31.1009	29.0873	29.8516	30.7579	30.2065	32.2343	31.773	30.7531	27.6447	34.6363	30.881	31.0013	29.6565	31.7382	30.4549	25.8077	26.8732	25.8919	28.7925	29.628	23.3318	26.9861	30.163	29.0161	29.9053	30.4086	29.2319	31.086	30.3664	30.035	30.1712	30.2958	27.6461	X730.M6.Serum_ID..305416	N	Discovery
27.4437	27.4255	28.9941	29.5894	27.573	27.6194	26.0486	25.9058	25.7736	27.0917	25.8707	28.1255	25.4417	30.8899	29.6496	27.6404	27.6936	29.8828	28.5514	29.9166	29.3408	29.2371	25.5056	32.0663	29.5325	29.6655	28.1215	31.6706	29.8729	23.3375	25.0618	24.1217	27.0413	28.2098	22.7816	25.7254	28.4648	27.6541	28.2027	28.7183	27.6363	30.4929	29.3627	28.4859	28.3823	28.3062	26.1206	X886.M6.Serum_ID..307897	P	Discovery
28.6455	29.5564	30.251	30.9866	29.076	29.631	27.7278	28.1877	27.5353	29.4212	27.6713	30.9089	28.0004	32.6757	32.0652	29.4992	29.5641	30.8781	30.3042	32.5372	32.1111	30.6499	27.9218	35.2467	31.6041	31.474	29.8288	31.1555	31.8408	25.9484	27.5301	25.9959	28.9783	29.7521	24.5325	27.5047	30.5835	29.7784	29.8965	30.1967	29.5376	32.9618	30.7968	30.4362	30.4849	30.4595	28.48	X907.M6.Serum_ID..307940	N	Discovery
27.7628	27.7732	29.1257	30.3339	27.0549	28.3682	26.4264	25.9101	26.0201	27.179	26.3153	28.7392	25.9535	31.2899	30.4444	28.6818	28.4992	28.2781	29.0283	30.8161	30.2402	30.0621	25.7167	32.6185	29.3458	29.3723	28.1896	32.2836	29.8675	24.8471	25.0938	24.3125	28.0576	28.189	22.3994	26.3782	29.5498	28.7398	28.4724	29.404	28.1517	29.4584	29.7941	29.1535	28.8537	28.9096	26.0718	X921.M6.Serum_ID..308135	P	Discovery
27.6189	28.6392	28.6029	30.2274	27.7299	29.0195	26.7199	27.0177	25.9556	28.2152	25.8081	28.4595	27.224	31.6953	30.7369	28.3052	28.6165	29.3104	29.0465	31.9765	31.4979	29.6867	27.1633	33.4043	30.1949	30.4743	28.3647	30.0502	29.4589	24.9099	26.2565	23.3237	27.5926	28.3023	22.0065	25.7985	29.2341	28.03	28.6017	29.379	28.095	29.703	29.1192	29.034	29.2051	29.1881	27.1355	X93.M6.Serum_ID..256747	P	Discovery
28.6014	29.4778	30.3088	30.8318	28.8059	29.2966	27.4585	27.5335	26.751	28.8457	26.9915	29.4392	27.0581	32.1002	31.5013	29.6868	29.4356	29.8421	29.6528	32.119	31.6653	31.0957	27.2128	34.2808	30.8672	31.2012	29.9078	31.8016	31.31	26.5238	26.655	25.4131	28.1596	29.2948	23.2707	27.3219	30.0322	29.6139	29.5909	30.1794	29.2398	31.0394	30.5804	29.7776	30.0469	30.3441	27.7955	X938.M18.Serum_ID..346774	P	Discovery
28.3439	28.6815	29.9382	30.4475	28.3428	29.1913	27.1829	27.2404	26.8875	28.6192	27.0959	29.8177	27.5898	32.6128	31.0952	29.1963	29.4234	29.6825	29.4467	31.9938	31.9425	29.943	27.1339	33.4738	30.7283	31.107	29.1882	32.7119	31.586	26.4848	26.3977	25.6949	28.6116	29.3896	24.1778	27.226	29.5575	29.0197	29.1308	29.2371	29.1929	30.8948	30.4553	30.54	29.8594	30.6004	27.5406	X1008.M6.Serum_ID..184637	N	Validation
27.5445	29.1498	29.8127	30.3912	28.0907	29.1811	27.115	27.5983	26.8093	29.0392	26.7853	29.7905	27.5054	30.3147	31.1272	29.0687	29.2371	30.1491	29.1823	32.1087	31.5037	29.5902	27.4922	34.3235	30.8907	31.046	29.2192	31.0199	31.0585	25.7054	26.7537	25.467	28.6602	29.3457	23.9562	26.9062	29.5161	29.4087	29.3478	29.6087	29.3601	31.2959	30.5768	29.9709	30.1471	30.2794	27.8006	X1008.M18.Serum_ID..347531	N	Validation
27.3082	27.0104	28.005	29.5853	27.146	27.3279	26.216	25.5682	25.4844	26.4969	25.4203	27.5093	25.4475	30.78	29.7606	27.8644	27.4078	28.4964	28.1327	30.2084	29.3165	29.243	25.5117	31.6906	29.2418	29.6397	27.7518	28.9819	28.7095	24.4758	24.5765	23.6267	26.7734	27.2494	21.0236	25.1258	28.5939	26.9647	28.1417	28.5291	27.152	29.3992	28.7013	27.7989	28.1932	27.7407	25.6398	X1023.M18.Serum_ID..347310	N	Validation
27.6921	28.6901	29.6574	29.9802	27.6585	28.8157	26.1457	26.4746	25.8879	28.6734	25.5885	28.5762	26.8363	31.958	30.7254	28.0557	28.2638	28.4584	28.5656	31.3358	31.9992	29.8001	26.5857	33.115	29.6414	29.6988	28.271	31.9147	30.266	24.8827	25.8419	24.8384	27.0175	28.6483	22.6933	26.2948	28.6108	28.1298	28.2731	28.8324	28.3972	30.1416	29.9166	28.6829	29.7037	29.3632	27.0181	X1064.M6.Serum_ID..314769	N	Validation
28.4431	28.9151	29.9834	30.5686	28.2323	28.9387	26.9205	26.5287	27.008	28.0268	26.6749	29.4145	25.7027	30.9813	31.814	29.1878	29.0549	30.4277	29.5546	31.0029	30.7478	31.4046	26.5197	33.9527	30.3001	30.5383	29.4588	31.9334	31.2249	24.6251	25.6523	25.6255	28.5778	29.4264	23.8851	26.9805	30.0909	29.0338	29.1206	29.5956	28.7102	31.5145	30.5444	29.9397	29.4593	29.8363	26.9497	X1074.M6.Serum_ID..324808	N	Validation
27.8949	28.8427	30.1716	30.493	28.1213	29.0904	27.1382	27.3504	26.9582	28.4873	27.1236	29.7186	27.7901	32.2629	31.3079	29.2044	29.0696	29.7199	29.2292	32.2211	31.0328	30.0143	27.2076	34.6423	30.8499	31.4537	28.8736	32.2254	31.2794	25.389	26.4221	25.7103	28.7831	29.5048	24.3551	26.8155	29.8741	29.0791	29.1658	29.7342	29.2503	30.8272	30.4403	30.0304	29.7084	30.1595	27.5269	X1116.BL.Serum_ID..141891.	N	Validation
28.4081	28.6125	29.2682	30.6977	28.143	28.5799	27.0642	26.702	26.6151	27.6343	26.3531	29.1818	25.9193	31.5181	30.934	29.2456	28.7932	29.5333	29.3585	31.1874	29.8766	30.4763	26.5767	33.0526	30.2798	30.5079	29.034	30.2376	30.4458	24.0045	25.6236	24.7068	28.5219	28.5183	22.9483	26.4754	29.6866	29.0031	29.3151	29.7345	27.855	31.2744	29.7897	29.3784	29.0512	29.1205	26.8624	X1148.M6.Serum_ID..310226	N	Validation
27.5863	28.9231	29.2411	29.6275	27.6547	28.1969	26.4751	26.5362	26.1165	28.037	25.9858	28.9988	27.2327	30.7691	30.7541	28.6882	28.5911	29.6846	28.6676	31.4507	30.2787	29.8268	26.549	33.036	29.9422	29.8927	28.7121	30.6595	30.0689	24.6705	25.5575	24.7056	27.6773	28.6287	22.3486	26.2962	29.4158	28.5492	28.8324	29.1853	28.5156	30.4815	29.7628	29.1788	29.0274	29.3838	27.004	X1148.M18.Serum_ID..347552.	N	Validation
28.0595	29.9854	30.2477	30.213	28.3507	29.5469	27.0534	27.88	26.782	29.8497	26.2494	29.5508	27.1859	31.315	31.7728	29.6991	29.8502	30.8149	29.6569	32.5621	32.9656	30.1027	28.0682	34.9821	30.7082	31.1396	29.5997	30.8477	30.932	26.0838	27.1258	25.9018	28.2364	29.6045	23.7828	27.0999	29.7056	29.5741	29.2727	29.6628	29.7277	32.1464	30.572	30.0435	31.0898	30.2857	28.3754	X122.M6.Serum_ID..195603	N	Validation
27.8682	27.4805	29.6551	30.1834	27.7714	27.9793	26.5912	26.4403	26.3057	27.4665	26.7945	29.6435	26.2182	31.3264	31.8768	28.7072	28.6036	30.5708	29.1293	30.7923	30.0698	30.1269	26.1571	32.9757	29.9341	29.9883	28.7009	31.8409	31.236	24.2759	25.1888	24.8244	28.047	28.3054	23.6241	26.7002	29.202	29.3103	29.2386	29.6308	28.0507	31.5707	29.7634	29.5107	28.9502	29.1459	26.4662	X1222.M18.Serum_ID..347378	N	Validation
28.5964	28.3124	29.0518	30.85	28.3211	28.0346	26.887	26.0495	26.7126	26.7518	26.6336	28.1405	25.2051	31.4106	30.454	28.8985	28.3236	29.8866	29.478	30.0726	29.8928	30.5454	25.472	32.7624	29.9767	29.9882	28.7302	29.939	29.8185	24.6008	25.1554	24.4944	28.2287	28.2828	21.892	26.3158	29.74	28.9535	29.2141	29.6422	27.6549	30.9912	29.2023	28.6993	28.724	28.5498	25.9885	X1239.M6.Serum_ID..320022	N	Validation
28.4327	29.8156	30.03	30.3349	28.2867	29.2618	27.0835	26.9693	26.771	29.1349	26.7699	29.4412	27.7229	31.9166	31.2279	28.7211	29.3724	29.626	29.3337	31.9633	31.7921	31.0808	27.2481	34.9485	30.3149	30.1461	29.5984	33.5998	31.2003	25.526	26.3233	25.6054	27.962	29.5094	23.5643	26.7116	30.4764	28.7319	29.6626	30.1852	29.2236	30.7321	30.6974	29.784	30.2795	30.1067	27.6547	X124.M6.Serum_ID..255592	N	Validation
28.5941	29.0828	30.1067	31.2725	28.7399	29.3455	27.6771	27.5701	27.1583	28.4311	26.7523	29.7286	26.3121	31.3621	31.9948	29.5304	29.4495	29.6265	30.0743	32.0727	31.3952	30.9176	27.049	35.5971	31.33	31.4683	29.7987	31.3365	31.2584	26.6031	26.3305	25.7762	28.9108	29.4433	23.949	27.4428	30.2763	29.4538	29.7254	30.0579	29.2585	31.2824	30.6887	29.972	30.6343	29.6189	27.5925	X1241.M18.Serum_ID..347807	N	Validation
28.6076	29.8168	29.016	30.4299	28.5103	29.342	27.1971	27.1024	26.9133	28.4249	27.0167	28.4653	28.0636	31.4367	30.5813	29.123	28.7306	30.3649	29.1542	31.9396	31.9859	30.1211	27.1118	33.1805	30.4965	30.983	29.1108	31.0549	29.4034	25.4355	26.5534	24.7906	27.8704	28.3362	22.2936	26.0833	30.1374	28.4593	29.6239	29.9134	28.3953	30.7461	29.4962	29.1229	29.665	29.7791	27.2563	X1243.BL.Serum_ID..180008	N	Validation
28.7451	29.9306	30.684	30.9137	28.9541	29.6726	27.9311	28.0863	27.8692	29.8927	27.0657	29.7742	28.0593	33.3302	32.0294	29.459	29.993	32.083	29.875	33.0313	32.7664	30.7427	27.9698	33.7858	31.3124	31.4913	29.9014	32.0901	30.6811	26.6818	27.4831	26.5358	28.3852	30.4644	23.7242	27.2954	30.4568	29.5177	30.2952	30.6605	29.8307	32.3421	30.8032	30.2774	30.7407	30.8984	28.5099	X134.M6.Serum_ID..195503	N	Validation
29.5046	27.7748	29.8199	31.3757	28.8237	28.1744	27.3984	26.568	27.9242	27.5911	28.0923	30.0158	26.3809	32.1165	31.7222	29.7028	29.0355	31.0792	30.0826	30.3973	30.73	30.8951	25.5462	32.7906	30.3312	30.2492	29.2338	30.9882	30.8248	24.3839	25.7248	25.6312	28.668	28.9239	23.6132	27.232	30.9973	29.8773	30.3636	30.9986	28.8901	31.7829	30.0059	29.6722	29.0033	29.0994	26.4258	X134.M18.Serum_ID..302379.	N	Validation
28.4984	29.6068	30.6258	30.4696	28.6954	29.2461	27.2835	27.6775	27.11	28.7478	26.5193	29.7978	26.3562	31.5602	30.7223	29.6052	29.3348	30.4715	29.9131	32.1262	31.6139	30.9635	27.5239	34.9437	30.9016	31.034	29.7198	32.3446	31.4375	25.5863	26.7207	25.8526	28.2717	29.6474	24.3955	27.2109	29.835	29.305	29.6737	29.893	29.6083	31.6744	30.7902	29.8021	30.3926	30.0935	27.8745	X1448.M6.Serum_ID..315172	N	Validation
27.9799	30.0939	30.0433	30.2346	28.294	28.9808	26.7214	27.2198	26.3826	29.1389	25.9824	29.1113	26.6816	31.2894	31.3548	28.8395	29.025	30.0469	29.3019	32.0298	31.9146	30.2371	27.3873	34.7275	30.5601	30.664	29.1017	29.9801	30.5802	25.5629	26.5375	25.3565	28.1492	29.2598	23.5708	26.8114	29.5565	29.345	29.0147	29.6789	29.7558	31.5877	30.6054	29.4131	30.0726	29.8835	27.7772	X1587.BL.Serum_ID..310088	N	Validation
28.897	30.648	29.2795	31.4477	29.1062	29.6626	27.9284	28.5334	27.7023	28.4281	26.9276	29.5402	26.0364	30.9547	31.6239	29.5801	29.5754	30.1572	30.8627	31.6214	31.8745	31.6127	27.9929	35.7448	31.9722	32.6964	29.8011	29.1776	31.2962	25.6413	27.7282	25.8453	29.6091	28.7827	24.5085	27.1143	31.0006	29.9097	30.2354	30.9071	29.7629	31.8317	30.3327	29.8279	30.08	29.7399	28.7037	X1587.M6.Serum_ID..309356	N	Validation
28.1057	28.1653	29.4183	29.8622	27.7515	28.0993	26.5538	26.3664	26.3545	27.2739	26.4353	28.3082	25.8801	30.8374	30.3741	28.7078	28.1726	29.3534	29.1006	30.8173	29.9227	30.2055	25.9148	32.933	29.7775	30.0225	28.7742	30.537	30.0275	23.9117	25.2783	24.6732	27.7163	28.3702	22.2881	26.1052	29.581	28.5016	28.9733	29.1282	28.307	30.241	29.5195	29.0758	28.4699	29.2708	26.4229	X1588.M6.Serum_ID..308244	N	Validation
28.1278	26.9667	28.6872	30.3833	27.4224	26.8668	26.4133	25.6468	26.4112	25.7439	25.9592	27.9247	23.9214	30.8329	30.4561	28.9315	27.4457	28.9743	29.0506	29.4566	28.5146	29.8823	24.6924	31.8627	29.4378	29.6174	28.3418	29.4392	29.46	22.5802	24.5003	23.777	27.7991	27.0482	21.8556	25.9183	29.4672	28.2372	28.9921	29.4214	26.5984	30.0096	29.079	28.7683	27.0797	27.8635	25.5069	X1588.M18.Serum_ID..336409	N	Validation
28.2159	29.7445	29.7683	30.5352	28.4244	29.3141	27.4058	28.0583	27.1617	28.5229	26.3748	28.5102	27.3471	30.8113	30.5133	29.547	29.5069	30.3337	29.8086	32.5279	31.9234	31.1737	27.9962	33.5608	31.4586	30.9845	29.3465	29.0295	30.0287	25.3438	27.2108	25.1457	28.497	28.7422	22.2061	26.6124	30.2373	28.9039	29.6417	29.8324	28.8323	30.9122	29.8153	29.4169	30.0247	30.341	27.8096	X161.M6.Serum_ID..197043	N	Validation
28.9288	29.808	30.5003	31.8011	29.0039	29.1683	27.9348	27.9414	27.8703	28.6823	27.8376	30.5083	27.6075	32.6175	32.6783	29.0936	29.8792	30.324	30.137	32.7483	31.4097	31.452	26.7184	34.1038	31.6134	31.4338	29.8623	31.8779	31.0658	26.3311	26.8175	25.9678	29.6425	30.1017	24.4828	27.5078	30.8479	30.1381	30.5102	31.2522	30.3585	31.3761	30.8562	30.0704	30.9	30.0833	27.7377	X1769.M6.Serum_ID..309790	N	Validation
29.2826	29.9266	29.7221	31.1727	29.0122	29.3966	27.6321	27.8848	27.1504	28.9348	27.4414	29.4137	28.356	32.6953	31.3297	28.5359	29.7656	30.5976	29.5909	32.4371	32.3169	30.7729	27.1971	34.7518	31.1214	31.1077	29.3403	31.2499	30.1244	25.6989	27.2085	25.6921	28.1893	29.5621	23.0802	26.8192	30.4922	29.4351	29.8823	30.6652	29.0756	31.5137	30.0012	29.2416	29.8641	30.0396	27.9069	X1769.M18.Serum_ID..336595	N	Validation
27.7137	26.9249	29.58	30.1921	26.9685	27.9024	26.3252	25.7602	26.0859	27.3377	26.3241	28.745	24.6162	30.5167	31.5356	28.8106	28.7474	28.6841	29.7816	30.2491	29.7208	30.1499	25.7526	32.5098	29.0384	29.1249	28.6955	30.877	30.3544	24.0202	24.9971	25.0152	28.3372	28.478	23.0519	26.4517	29.2432	29.0709	28.6908	29.3822	27.7992	29.9565	29.886	29.2831	28.7191	28.7113	25.8378	X1772.M18.Serum_ID..336631	N	Validation
27.84	28.7847	29.7279	30.3779	28.0829	28.9673	26.7793	26.8056	25.7968	28.5951	25.9739	29.3395	26.125	31.0868	31.7962	28.7041	28.7928	28.8761	29.2342	31.293	30.7032	29.4961	26.8008	33.2221	30.1933	30.4042	29.2117	33.3382	30.7885	26.1264	26.0291	25.0423	27.9963	28.9102	23.5801	26.8517	29.3699	28.0712	28.5524	29.1091	29.1788	29.9237	30.3098	29.6236	29.4438	29.5474	27.1601	X1772.M6.Serum_ID..309570	N	Validation
28.6679	28.7337	30.3408	30.8255	28.4577	28.8141	27.1047	26.803	26.8523	28.0917	27.1112	29.6782	27.1218	32.5425	31.2434	29.1042	29.0786	29.8526	29.6428	31.2209	31.1718	30.5363	26.7225	33.2435	30.5038	30.3916	29.2565	32.229	31.0058	25.0244	25.9369	25.4274	28.0807	29.0205	23.8703	26.8589	30.0626	29.3221	29.7339	30.0425	28.9124	30.4925	30.538	29.7822	29.9743	29.6529	27.0526	X1778.M18.Serum_ID..336366	N	Validation
27.7045	28.9876	28.7335	30.1589	27.8466	27.9052	26.4561	26.8698	26.1576	26.8257	25.7086	29.1172	25.4454	30.1626	30.2626	28.093	27.7607	28.5262	28.9722	30.0019	29.3468	29.7579	26.1683	33.4622	30.1168	30.0929	28.3899	30.4647	30.4915	24.7663	25.9133	24.1086	27.4833	27.8817	23.2063	26.1304	29.131	28.406	28.5315	29.1934	27.971	30.273	29.5185	28.8116	28.3553	28.1441	27.0357	X1778.M6.Serum_ID..309316	N	Validation
28.9069	29.0135	29.1929	31.0088	27.9588	28.8675	27.5354	26.5115	26.9868	28.0153	26.9517	27.8691	26.417	32.5143	30.5428	29.5226	28.8741	30.2832	29.5897	31.559	30.658	31.4924	26.9182	33.428	30.1203	30.3565	28.5968	30.6482	29.0913	24.5275	25.7834	25.2279	27.8352	28.828	20.9174	25.9155	30.23	28.5668	29.6109	29.9443	28.366	30.2916	29.4592	29.2139	28.9121	29.647	26.5753	X184.M6.Serum_ID..198888	P	Validation
29.0585	28.2178	29.3452	31.3035	28.8367	28.5786	27.7995	26.7213	27.5857	27.2355	27.9045	29.615	27.6617	33.7662	30.7541	29.3971	29.1719	31.318	30.0463	31.3697	30.6463	30.7208	25.9241	32.9179	30.708	30.4595	29.1984	30.9971	29.7288	24.56	25.7082	24.7949	28.3266	28.5952	22.0873	26.3781	30.8569	29.2482	30.5125	30.7552	27.8583	32.0585	29.6829	28.9907	29.1568	29.0607	26.7122	X19.M6.Serum_ID..148670	P	Validation
28.3117	29.3386	30.0039	30.7019	28.6708	29.3382	27.6171	27.4462	26.8849	29.0752	27.1268	29.9584	27.0232	31.3287	31.6579	29.7809	29.5115	30.1342	29.9709	32.026	31.6087	30.8022	27.255	34.3496	30.9287	31.2807	29.9968	30.4981	31.1547	25.4868	26.7179	25.0707	29.005	28.9751	23.6907	27.4107	30.0587	30.4826	29.7198	30.2266	29.6237	31.643	30.7904	29.9304	30.1976	30.2555	27.6932	X204.M18.Serum_ID..302186	P	Validation
27.7723	29.3367	29.7575	30.1947	27.3789	29.0515	26.9225	27.3997	26.5658	27.7312	26.7177	29.1279	27.0817	30.6006	31.3614	28.2807	29.0706	27.4266	29.5259	32.076	31.5322	30.2647	27.2499	33.8804	30.7477	30.8798	29.2232	30.9428	30.7981	25.0252	26.435	23.9285	28.4883	27.7489	22.8622	26.4511	29.5956	29.4648	29.2841	29.8353	28.8618	28.3482	29.623	29.1327	30.1475	29.5174	27.2731	X204.M6.Serum_ID..198214	P	Validation
28.0118	29.102	30.2637	30.997	28.5287	29.3488	27.5899	27.5244	26.4933	29.2452	26.6686	30.1816	27.3285	30.5853	32.4173	29.7059	29.2149	29.555	29.9938	31.9814	31.4072	30.8285	27.1789	33.9713	30.8672	30.7401	29.7228	31.6987	31.4895	26.3213	26.6318	25.2044	28.8874	29.4603	24.4237	27.5157	29.7702	29.1879	29.227	29.54	29.2266	31.0653	31.1407	30.1899	30.0811	29.6873	27.7922	X2092.M6.Serum_ID..346253	N	Validation
27.9174	29.3144	29.8382	30.0193	28.3952	28.877	26.9768	27.3538	26.569	28.8959	25.9314	29.3798	26.7014	31.0436	30.2104	28.7405	29.0532	29.4961	29.0853	31.7788	31.3725	29.7551	26.9603	34.7069	30.6856	30.4715	29.1267	31.1602	30.9946	25.6964	26.4494	25.1318	28.359	29.515	23.6963	26.954	29.5702	28.553	28.9495	29.5155	29.0854	30.712	30.809	29.5345	29.8434	29.5564	27.7095	X2102.M6.Serum_ID..346485	N	Validation
28.7918	30.2588	30.3586	30.8386	28.7625	29.1142	27.436	27.3564	27.0384	28.3318	26.8271	29.9689	27.6115	31.6666	30.9994	29.1926	29.3356	29.6895	29.7464	31.9236	31.6826	30.2806	27.3645	34.9179	30.8543	31.5181	29.6804	31.4648	31.0524	25.2665	26.5549	25.6934	29.1539	29.4445	24.2341	26.8059	30.4492	29.9278	29.9188	30.2824	29.3945	31.1105	30.2535	29.8083	30.6291	30.0869	27.6314	X2102.M18.Serum_ID..337012	N	Validation
28.2393	29.0099	29.8609	30.7018	28.513	28.867	27.228	27.449	26.9964	28.4957	27.0984	29.8673	27.2065	31.0948	31.5931	28.8148	28.9876	31.1139	29.7417	31.7551	31.1981	30.5266	27.1152	33.7792	31.0137	30.8716	29.6758	31.1239	30.9577	25.4586	26.5779	25.2492	28.2773	29.3185	24.1515	26.9822	30.2416	29.6585	29.836	29.9847	29.1184	31.6313	30.5305	29.6808	29.8076	29.9961	27.5465	X217.M18.Serum_ID..310274	N	Validation
28.2777	29.0623	29.6219	30.5655	28.4283	28.8451	27.0278	27.2483	26.8534	28.6326	26.6682	29.1016	26.9075	30.6394	31.0875	28.6592	28.8216	30.5575	29.4144	31.5866	31.3073	30.0475	27.0949	33.742	30.4377	30.5085	29.3333	30.505	29.9397	25.3219	26.3255	25.2927	28.0821	29.1788	22.9248	26.7086	29.8766	29.4433	29.758	29.6929	28.6538	31.7481	29.6958	29.2521	29.7414	29.7838	27.1556	X217.M6.Serum_ID..197626	N	Validation
29.2574	29.9998	30.6148	31.1319	29.5226	30.0099	27.9865	28.9455	27.7951	30.6652	27.3023	30.1885	28.8102	32.9652	32.1462	29.9573	29.9086	31.5124	30.3043	33.2055	33.4548	31.0141	28.5258	35.0292	31.909	32.1435	30.0348	30.4464	31.3665	27.0067	28.5286	26.2126	28.9983	30.2773	24.7784	27.7842	30.5896	29.9042	29.9015	30.5617	30.5054	32.3258	31.1544	30.2476	31.0829	30.2432	29.1857	X2700.M18.Serum_ID..344261	N	Validation
28.6556	30.1617	30.3993	30.678	29.0863	29.8891	27.458	28.6061	26.9893	29.2883	27.0542	29.7327	28.3299	33.2655	32.1877	29.3494	29.4257	30.7144	29.6751	32.1814	31.6537	30.7131	28.2193	34.7173	31.628	31.9522	29.5965	29.6885	31.415	26.195	27.7762	25.6964	28.3917	29.8905	23.8785	27.3406	29.6497	29.765	29.7036	29.9407	29.2546	31.0578	29.9757	30.2132	30.3986	30.6236	28.4534	X2857.M6.Serum_ID..346798	N	Validation
27.8061	27.3787	28.6144	29.8807	27.8149	27.4246	26.4963	26.623	26.1738	26.8814	26.0467	27.8423	25.688	30.99	30.3181	28.0043	27.6636	30.0364	28.7543	29.7912	29.2742	29.7542	25.6726	31.6967	30.0328	30.3186	28.2466	28.9591	29.6185	23.8227	25.2796	23.8715	27.073	27.6841	21.5939	25.6689	28.9403	27.9242	28.8284	29.0592	26.7246	29.8958	28.5806	28.2564	27.9214	28.3529	26.1689	X2857.M18.Serum_ID..337259	N	Validation
27.9316	28.8729	29.8777	30.4809	28.7274	29.2279	27.08	27.2318	26.0265	28.8029	26.568	29.5027	27.6797	32.1932	31.4077	29.0472	29.2291	29.8761	29.3973	31.9291	31.9854	29.998	27.3159	33.3469	30.6425	30.6932	29.0929	32.7191	30.4103	25.5159	26.4148	24.5113	27.6524	29.0104	23.273	26.5715	29.6237	28.8235	29.1874	29.5394	28.6283	30.487	30.1357	29.3255	29.748	29.7994	27.6661	X299.M18.Serum_ID..314837	P	Validation
27.5275	28.8573	29.6604	29.6154	27.5982	28.6073	26.4002	26.9184	25.8916	29.1374	25.854	28.6533	28.4308	32.1785	31.0571	28.7641	28.931	30.427	28.795	32.2032	32.3958	29.9946	27.2055	34.221	30.1773	30.5332	28.5221	31.9259	30.3182	25.6306	26.4108	25.1201	27.2719	29.1959	22.7218	26.2097	28.9764	29.0069	28.6621	29.084	28.8626	30.4487	30.0902	29.053	29.6801	29.6074	27.4367	X299.M6.Serum_ID..144817	P	Validation
25.5967	27.262	28.9999	29.2963	26.4775	28.414	25.9118	25.9255	26.3302	27.7322	25.9831	29.0882	26.011	31.1599	31.0657	28.7075	28.1753	29.2236	27.7263	31.4394	30.2642	29.3099	26.5143	31.8914	29.7838	30.0082	27.9454	30.6805	29.7572	24.2743	24.6922	23.5071	28.058	28.8419	23.2629	25.6811	26.8446	26.1208	25.1527	25.9802	26.546	29.4728	28.8296	28.4011	28.802	28.7424	26.5104	X2994.M6.Serum_ID..347191	N	Validation
25.6318	26.9733	28.6167	29.1678	26.4278	27.8999	25.5721	25.1775	25.8439	27.1716	25.9746	28.5798	25.5079	30.8412	31.2037	27.9098	27.6527	28.5253	27.4744	30.4392	29.616	29.1302	25.7554	31.8304	28.9006	28.9758	27.5267	32.5542	29.5305	24.456	24.3616	23.4617	27.0301	28.3963	22.5777	25.393	27.245	25.7714	25.4693	26.0129	26.7675	29.4067	28.5421	28.2747	28.4615	28.4307	25.9847	X2994.BL.Serum_ID..301686	N	Validation
28.3416	29.2556	29.6847	30.1612	28.0477	28.5001	26.6782	26.7519	26.4272	28.2442	26.1351	28.7475	26.6804	31.5604	30.349	28.6173	28.7961	29.7196	29.2021	31.8085	31.8424	29.5313	26.557	33.9267	30.0709	30.1519	28.7504	30.8974	30.1703	24.5887	25.9511	25.0437	27.8283	29.1009	22.5426	26.1202	29.7088	29.077	29.3206	29.83	28.914	31.0943	29.9212	29.0303	29.8491	29.2431	26.9941	X3007.M18.Serum_ID..337750	N	Validation
28.5371	27.1867	29.059	30.6482	27.6547	27.2449	26.8172	25.2861	26.6424	26.1851	26.711	28.491	24.6292	31.4103	30.1941	29.2214	27.9622	29.7499	29.1424	29.7756	29.0685	29.5795	24.5722	31.435	28.8727	29.1251	28.4825	29.6466	29.7719	23.9644	24.0721	24.0223	28.4285	27.636	21.7321	26.23	30.2506	29.2972	29.5567	30.0608	27.6409	30.328	29.3938	28.5442	28.256	27.7742	25.1943	X3007.M6.Serum_ID..347470	N	Validation
28.0311	28.2589	29.6931	30.2557	28.1058	28.4674	26.8408	26.5476	26.7539	27.9169	26.1703	29.1671	25.6447	30.8197	30.4204	28.2285	28.943	29.5724	29.2883	30.6667	30.6897	30.3251	26.3152	33.1385	30.1488	30.1863	29.0717	31.5894	30.7085	25.2931	25.5616	25.0218	27.8838	28.9301	23.1857	26.6353	29.4851	28.322	29.2353	29.726	28.7054	30.6498	30.0942	29.4081	29.342	29.5459	26.7298	X301.M6.Serum_ID..197617	N	Validation
28.9776	30.2909	30.0417	31.5379	29.1033	29.733	28.2563	28.5494	28.0904	28.8324	28.238	30.9107	28.4913	31.7656	31.2987	30.79	30.2182	29.8751	30.843	33.0691	31.8489	31.5021	28.2299	34.7047	32.3343	32.1038	30.1228	29.3748	31.5149	26.5528	27.5395	25.6857	29.7658	29.3542	24.2591	27.2944	31.1186	30.8775	30.9128	30.7841	30.296	30.8008	30.2143	29.8144	31.4605	29.9424	28.4153	X3099.M18.Serum_ID..344238	P	Validation
29.1751	30.3	30.3873	30.825	29.1655	29.6323	27.9317	28.1341	27.712	29.9223	26.8871	30.0718	27.7748	33.0152	31.1244	29.7272	30.154	31.4404	30.1782	32.9827	32.2051	31.5517	28.0649	34.7038	31.3035	32.1463	30.0833	31.5098	31.5436	26.3643	27.2786	26.082	28.6718	30.1612	24.3314	27.7121	30.6937	29.9601	30.128	30.3372	30.1368	32.4349	31.5036	30.5355	30.864	30.5651	28.5536	X3099.M6.Serum_ID..347542	P	Validation
27.6384	27.6187	29.427	29.6643	27.409	27.9664	26.4185	26.003	26.5491	27.577	26.4355	28.735	25.2403	29.8495	30.4662	28.8184	28.5768	29.7655	28.8967	30.7691	30.3768	30.026	25.9172	32.9633	29.6014	29.6285	28.6894	30.0502	30.3123	24.2915	25.1313	24.9418	28.0371	28.6043	22.8196	26.4108	29.5136	29.216	28.81	29.6182	28.1427	30.7096	29.7312	29.2335	28.9586	29.0929	26.3073	X3106.M18.Serum_ID..337799	N	Validation
29.37	30.6102	29.4029	31.5104	29.5742	29.9759	28.5035	29.0956	28.5038	28.989	27.6665	30.3104	27.7904	31.1455	31.4143	30.6809	29.9394	31.5721	30.959	32.2608	31.7758	31.943	28.727	35.4586	32.3601	33.0849	30.2178	29.2773	30.8226	26.0529	28.219	25.9959	29.7177	28.8582	23.7482	27.5065	31.5273	31.1862	30.8459	30.8847	29.6624	32.2773	30.0962	29.4133	30.2235	29.4195	28.8624	X3106.M6.Serum_ID..347641	N	Validation
27.9847	28.381	28.5949	30.1084	27.3833	27.7737	26.6091	26.0013	26.5223	26.4254	26.817	28.1365	25.9734	30.3718	30.8168	27.8458	27.8043	27.7978	29.1798	30.1441	29.7247	29.9319	25.3376	32.6576	29.9187	30.1068	27.8037	29.295	28.8053	23.5396	24.9987	23.932	27.9837	27.562	20.7867	25.222	29.9175	28.9662	29.0723	29.737	27.4009	28.628	28.8827	28.4509	28.2897	28.3397	25.7379	X317.M6.Serum_ID..198337	P	Validation
26.9992	26.1251	28.3156	29.3065	25.7619	26.8611	25.4838	24.6324	25.7493	26.0484	26.4751	27.2147	24.6507	29.2128	30.026	27.812	27.7848	26.2167	28.5159	29.1752	28.4053	28.7804	24.6078	31.7485	28.4764	28.5012	27.0739	29.0332	28.7888	22.705	23.7473	23.734	27.5933	27.3593	20.6292	24.9149	29.0365	28.0874	27.9724	28.869	26.6407	27.9374	28.5669	28.1614	27.389	28.1603	24.7132	X353.M6.Serum_ID..153766	N	Validation
29.1286	28.9073	31.1412	31.7069	28.7875	29.3872	28.0856	28.0265	27.9798	28.9438	27.1656	29.7821	26.8605	34.3685	32.0078	30.5065	30.1846	30.0383	30.6428	32.8324	32.3686	31.826	27.6746	33.8151	31.6656	31.7885	30.5823	34.1386	31.711	27.3234	26.9755	26.5952	28.8699	29.9528	23.8685	27.9058	31.2862	30.0109	30.2143	31.2191	29.7457	31.5636	31.453	30.5826	31.113	30.9856	28.0148	X359.M6.Serum_ID..245090	N	Validation
27.4923	29.2272	29.5489	29.5499	27.6574	28.6333	26.1141	26.6914	25.8591	28.2667	25.5985	28.8135	28.0696	32.4239	29.9381	28.6141	28.8346	29.6853	28.4223	32.5047	31.9739	28.9646	27.021	33.4813	29.9221	30.139	28.5366	33.3209	30.9117	26.2905	26.2093	25.1757	27.5638	28.9641	23.1099	26.7227	28.8195	28.3211	28.4138	28.7866	28.8846	30.913	30.1382	29.1291	29.8671	29.754	27.4749	X374.M6.Serum_ID..157979	N	Validation
26.2278	28.1635	28.758	28.394	26.7218	27.9166	25.639	26.5102	25.6216	28.7243	25.1036	28.3624	27.2055	30.1358	29.6082	27.6299	28.2748	30.7006	27.5958	31.1961	31.0914	28.6595	26.6289	33.6651	29.4656	29.6177	27.8881	31.0649	29.7922	25.2367	25.8184	24.1655	26.9249	28.3349	22.8059	25.5646	28.2173	28.6398	27.9647	28.3968	28.358	30.3704	29.1665	28.2036	29.5771	28.9296	26.9699	X376.M6.Serum_ID..157976	N	Validation
28.3142	28.3408	30.0934	30.7111	28.4779	28.909	27.4419	26.8463	26.5038	27.8321	26.8706	29.1552	26.3545	31.8009	30.5598	29.5793	29.0313	29.3915	29.841	31.1602	29.9297	30.5974	26.7545	32.7078	30.5603	30.7142	29.3145	31.2156	30.4803	24.3404	25.798	25.1159	28.757	28.7834	23.0984	26.6447	29.7297	28.6285	29.2422	30.2415	28.385	30.4077	30.0913	29.8601	28.9134	29.6651	26.8151	X380.M6.Serum_ID..144955	N	Validation
27.0628	27.0011	28.763	29.4807	26.2431	27.0388	25.8294	25.0119	25.7098	26.1328	25.9074	27.9584	24.0666	29.7698	30.7919	26.7772	27.6904	26.1482	28.3644	29.3729	28.0148	29.3175	24.6257	31.5059	28.5524	28.7352	27.7638	30.6969	30.1039	22.5648	24.0223	22.8844	27.2387	27.1047	22.5757	25.542	29.3232	27.9657	28.3382	29.0883	26.88	27.4044	28.9526	28.0145	28.0941	28.1836	25.1564	X463.M6.Serum_ID..240958.	N	Validation
28.3019	29.1552	29.8979	30.2681	28.3685	29.0643	27.0272	27.0108	26.2482	29.0014	26.9648	28.6683	28.0109	32.1581	30.6127	28.7883	28.8619	29.6588	28.9908	32.3851	31.8464	29.8484	27.5205	33.8852	30.4325	30.6044	28.897	32.0165	30.3166	25.5606	26.545	25.2947	27.6163	29.13	22.8256	26.542	29.2647	28.526	29.2129	29.7048	28.9432	30.8807	29.7428	29.37	29.9129	29.848	27.7175	X481.M18.Serum_ID..308268	N	Validation
27.8802	29.7494	30.1968	30.0957	28.4912	29.5917	27.1303	27.9206	26.7393	29.9029	26.5402	30.0961	28.9679	32.0146	30.753	29.0476	29.569	30.2849	29.335	32.9636	32.2857	30.582	28.1106	35.2516	30.9481	31.1176	29.3963	31.9043	31.0331	26.3736	27.2635	26.0175	28.7508	29.8235	23.9233	27.1356	29.3432	29.3158	29.2876	29.5291	29.6898	31.1991	30.4967	29.6476	30.9269	30.4788	28.4097	X513.BL.Serum_ID..157939	N	Validation
27.6079	26.3982	28.6662	29.823	26.6161	27.2026	25.6878	24.6145	25.8964	26.3369	26.7055	27.8198	24.4787	30.2924	30.2229	29.2712	27.7171	29.3494	28.8905	29.364	28.827	29.2973	24.4772	31.7289	28.3015	28.6024	27.5071	29.9331	29.0379	22.9372	23.8762	24.5375	28.1682	27.7875	20.9798	25.459	29.1011	28.2552	28.3803	29.2263	27.0313	29.6617	29.0707	28.5115	27.6016	27.8817	24.7377	X524.M6.Serum_ID..159190	N	Validation
28.5047	29.2735	29.7867	30.1265	28.3619	28.8794	27.2482	27.1804	26.6947	28.7587	26.7827	29.5079	27.1326	31.5662	31.3886	28.8561	29.0068	29.7053	29.3875	31.9249	31.8408	29.8213	26.7763	33.356	30.4019	30.5665	29.4696	32.2199	30.6694	25.8269	26.3078	25.0182	28.0395	29.2299	23.5245	26.9076	29.9268	28.9026	29.4108	30.0313	29.3685	30.8391	30.6181	29.7636	30.0563	29.7885	27.4961	X529.M18.Serum_ID..309984	N	Validation
28.4881	29.3904	30.138	30.4999	28.6595	29.1669	27.3025	27.6766	27.0941	29.0472	26.6555	30.0904	26.9847	31.4865	31.6548	29.1577	29.3563	30.4449	29.696	32.4214	31.7916	29.8903	27.3728	35.8129	30.4379	30.9561	29.6067	32.5214	31.8714	26.6474	26.9934	25.2609	28.3898	29.1764	24.4095	27.1668	30.2366	29.7102	29.6732	30.1179	29.898	31.6744	30.4991	29.9307	30.5607	30.2691	27.951	X529.M6.Serum_ID..176538	N	Validation
27.7816	27.1602	29.0703	29.921	27.1939	27.5914	26.1919	25.594	26.2878	26.8187	26.0842	27.9741	25.5189	31.9363	30.0588	29.048	27.9947	29.0432	28.5582	30.2982	29.8545	29.9737	25.2501	32.1813	28.9765	29.2372	28.1941	31.7106	29.1501	23.7921	24.7464	24.4608	27.0792	28.0543	21.7142	25.7214	29.0248	28.6289	28.738	29.2806	27.7269	30.1562	29.4695	28.4721	28.3157	28.4475	25.817	X5661.M6.Serum_ID..344586	N	Validation
28.3484	27.5704	28.8674	30.331	27.7831	27.6819	26.6387	25.9126	26.7241	26.7249	26.7337	28.1453	25.7921	32.236	30.8759	29.1019	28.1304	29.2942	28.9561	30.3385	29.698	30.1834	25.2803	31.8998	29.6927	29.9954	28.7469	30.2246	29.3343	25.0157	25.0092	24.4628	27.5094	28.0726	21.9754	26.2256	29.7245	28.7957	29.0478	29.7692	27.948	30.0953	29.6857	28.964	28.4302	28.1556	26.0771	X5661.BL.Serum_ID..336847	N	Validation
28.425	26.8147	29.5171	30.7092	27.356	27.617	26.6863	25.0778	26.5209	26.4058	26.8562	29.019	24.831	31.9075	30.904	29.256	28.1651	29.588	29.6452	29.4888	29.1719	30.4569	24.701	32.4675	28.7075	28.7289	28.3669	32.9812	30.8494	22.9828	24.0081	24.6399	28.1058	28.6779	22.9429	26.4717	30.3155	28.8223	29.4438	30.1027	27.4869	30.386	29.7693	29.3976	28.1662	28.6272	25.1055	X624.M6.Serum_ID..153729	N	Validation
28.6719	28.0208	29.4881	30.791	27.8184	28.5757	27.1267	26.4712	27.2955	27.8241	27.2602	28.7702	26.316	31.804	30.3726	29.4299	29.098	29.6759	30.1726	31.1471	30.4297	30.2988	26.5006	32.6899	29.8979	30.1777	28.9901	31.8686	30.2106	24.8893	25.6471	25.2973	28.7045	28.6503	21.9016	26.4463	30.3176	29.0945	29.6485	30.3131	28.1684	31.0915	29.8138	29.3486	29.3645	29.3625	26.5736	X63.M6.Serum_ID..173692	P	Validation
25.8167	26.3873	28.5508	27.8871	25.757	26.5651	23.969	24.9421	24.7811	26.8112	23.9529	26.9481	23.0476	27.3884	29.2957	27.5884	27.3557	27.7276	27.3277	29.4483	29.3363	28.5679	24.944	32.0705	28.2994	28.4463	27.4191	30.7856	29.3697	23.4172	24.0924	23.609	26.8027	27.8207	21.9498	25.2575	27.9427	27.368	26.7821	28.0028	27.1551	29.6202	28.9396	27.9396	27.7361	27.9896	25.1575	X659.M6.Serum_ID..305521	N	Validation
28.0742	27.8813	29.4089	30.0868	27.5812	27.891	26.35	26.0221	26.3007	27.3815	26.0644	28.3787	24.9963	30.7049	31.4909	28.4894	28.5735	28.7394	29.1161	30.2892	30.021	30.1978	26.0644	33.1449	29.6646	29.9145	28.8798	30.988	30.5515	23.8719	25.0937	24.7553	27.9657	28.5732	22.9395	26.5272	29.5716	29.0855	28.9493	29.4012	27.9581	30.5075	29.884	29.4067	28.7784	29.1561	26.1612	X6907.BL.Serum_ID..6000877	P	Validation
28.686	29.2581	29.9226	30.7071	28.4545	29.3612	27.0482	27.2548	26.899	29.5495	27.2181	29.0557	28.2847	32.5265	31.2442	29.2556	29.7405	29.6316	29.4304	32.4194	32.2369	30.3408	27.8664	33.6694	30.9255	30.853	28.9251	34.0085	30.5378	27.1289	26.8709	25.891	28.1636	29.6651	23.0389	26.9389	29.4638	28.9482	29.4413	29.8258	29.1738	30.7376	30.2571	29.7823	30.4521	30.3781	27.8607	X6907.M6.Serum_ID..6002924	P	Validation
28.0185	27.4301	29.2136	30.181	27.4509	27.8815	26.3755	25.6679	26.1842	27.0473	25.8746	27.9778	24.0497	30.6446	30.531	28.7406	28.237	29.7218	29.0682	30.4236	29.9133	29.6292	25.5491	32.5707	29.2016	29.4378	28.4778	30.9906	29.6598	23.6041	24.7695	24.3702	27.6191	28.2057	21.8872	26.0249	29.3404	28.0402	28.4472	29.6666	27.8362	30.3625	29.7544	29.0249	28.4248	28.7167	25.8673	X741.M6.Serum_ID..305661	N	Validation
27.9358	28.202	29.6008	30.0796	28.0195	28.6071	26.7692	26.6953	26.527	27.8233	26.4945	28.7563	26.6336	31.2927	30.9735	28.9003	28.8525	29.8981	29.1575	31.5542	30.8986	30.0722	26.8164	32.6311	30.3944	30.4255	28.6194	29.3287	30.2495	24.9275	25.8956	24.9736	27.7373	28.5613	21.8761	26.0613	29.4136	28.7141	29.0178	29.3432	28.2145	30.6757	29.5497	28.9855	29.1519	29.4038	26.7164	X752.M6.Serum_ID..305625	N	Validation
31.0702	32.0209	33.4433	33.4778	30.9771	31.9026	29.9275	30.4578	29.8452	31.3041	28.8668	31.601	28.8716	33.9373	33.608	31.9373	31.9498	33.1802	31.9946	34.7121	33.7307	33.6441	30.3375	NA	33.8182	34.3867	31.8861	31.6946	32.5084	28.4007	29.762	28.2233	31.1406	32.1039	26.3423	29.4858	33.1953	31.6012	32.2526	32.4834	32.0015	33.9732	33.8848	32.2237	32.8858	32.68	30.6015	X758.M6.Serum_ID..305659	N	Validation
27.8895	29.5183	29.5577	29.8322	27.9975	29.2305	26.6684	27.1666	26.6793	29.0788	26.288	29.4863	28.0183	31.4959	30.7509	28.1013	28.9402	28.2619	29.0547	32.6398	32.5904	30.437	27.7995	33.7011	30.5347	30.9455	28.921	31.3352	30.5178	25.9211	26.557	25.138	28.0454	28.8031	22.7761	26.4677	29.3828	29.2308	29.3121	29.0757	28.9801	29.9641	29.674	29.3425	30.1578	30.2356	27.5118	X765.BL.Serum_ID..245013	N	Validation
26.7309	28.6056	29.7953	29.4567	27.4542	28.8203	26.3048	26.6746	26.3433	29.3054	25.9724	28.9912	27.6611	31.0015	29.8183	28.6064	28.6272	30.1799	28.342	32.0623	31.9405	28.8877	27.3023	32.926	29.9558	30.1891	28.4961	32.2654	30.0124	25.06	25.9769	24.7783	27.4242	29.1675	23.1451	25.9984	28.074	27.5388	26.8439	27.4578	28.1565	30.5756	29.5278	28.8795	29.7719	29.6392	27.4758	X769.BL.Serum_ID..245129	P	Validation
28.1839	29.3815	29.4291	30.2013	28.3011	29.0721	26.8964	27.2623	26.7038	28.802	26.7092	29.2287	27.1525	31.2145	31.3912	29.1464	29.2785	30.8466	29.5699	31.8664	31.0856	31.1091	27.2385	34.3302	31.1307	31.1229	29.13	30.5338	30.4112	25.3786	26.6651	25.7475	28.205	29.4608	23.0746	26.8994	30.0104	29.0747	29.2799	29.7457	28.8826	31.451	30.3396	29.849	29.8785	30.5908	27.6148	X890.M6.Serum_ID..308194.	N	Validation
27.7517	27.8078	28.0737	29.8959	27.7112	27.6705	26.7712	25.8821	26.8317	27.0637	26.7278	28.312	25.2025	30.4376	30.3102	29.0596	28.0122	30.6314	29.331	30.5333	29.297	30.5988	25.1591	33.0475	29.8779	29.836	28.2643	27.5157	29.0949	24.1133	24.8018	24.3633	28.198	28.0845	21.9097	26.1569	29.9047	29.1791	29.4385	29.6688	28.5204	30.7222	29.0563	28.237	28.7596	28.3029	25.6893	X890.M18.Serum_ID..305803	N	Validation
27.9517	29.7077	29.6169	30.4776	27.9918	29.1756	27.1808	27.524	26.219	29.1665	26.9583	30.0504	28.0671	31.0451	32.4012	28.7306	29.2115	29.0789	29.5574	31.8925	31.6332	30.0916	26.9816	33.9589	31.2891	31.114	29.236	30.6312	30.6762	26.4459	26.738	24.415	28.3877	28.9883	24.0946	26.8216	29.8757	29.5085	29.2431	29.7722	29.2174	29.9502	30.0698	29.3266	30.429	29.4101	27.7848	X90749102.BL.serum	P	Validation
28.7808	29.8967	30.3534	31.3957	29.249	29.9533	27.8991	28.1918	26.8113	29.0946	26.9922	30.6314	27.426	32.3163	32.2049	30.5456	29.412	30.624	30.2229	32.5811	32.116	30.8268	27.6404	34.1807	31.5558	31.9025	30.1245	31.3226	31.6341	26.8294	27.3173	24.737	28.8457	29.457	25.1014	27.8824	30.5199	29.5776	29.6949	30.4004	29.9769	31.7566	30.7871	30.2008	30.4023	30.0762	28.7558	X90753104.BL.serum	P	Validation
28.9353	30.5889	31.5904	31.6773	28.7493	30.2434	28.5645	29.0234	27.9465	30.3161	27.6488	31.2238	27.2369	30.8744	32.3988	31.24	30.4241	29.563	30.9495	33.2879	32.698	31.2578	28.833	36.7855	32.334	32.1431	31.0686	31.6983	32.5815	27.5404	28.5163	26.5095	30.6102	30.57	26.2439	29.2766	31.463	31.7405	30.7893	30.9523	31.7463	31.2722	32.1213	31.5041	31.8324	30.7341	29.6287	X90850102.BL.serum	P	Validation
29.3312	31.4125	31.3206	31.6645	29.8876	31.0991	28.4184	29.4844	27.4229	31.2307	27.8225	31.0245	28.7103	31.9089	33.1776	30.9503	30.9614	30.9256	30.8717	33.9046	34.3928	32.0002	29.5975	35.7552	33.0376	32.8766	30.9602	30.4973	32.929	28.6829	28.9371	26.7352	29.8957	30.1347	25.9214	28.9844	30.8789	30.8965	30.3679	30.5203	31.5961	33.364	33.0998	31.0265	32.328	31.6171	30.1851	X90897104.BL.serum	N	Validation
29.6603	28.9508	30.5499	32.0197	29.1696	28.8946	28.1732	26.7087	28.0779	28.1634	27.8998	30.37	25.8725	33.3385	32.1425	30.1912	29.631	30.6849	31.1587	31.2929	30.0632	32.6189	25.87	34.6205	30.7587	30.6293	30.294	32.068	32.2568	26.0306	25.5407	25.8407	30.0699	30.1548	25.0442	28.1923	32.046	30.7477	30.8663	31.4423	29.2673	32.4754	31.3288	30.9276	30.1294	29.7256	26.9443	X90939.BL.serum	N	Validation
30.1343	30.7737	31.9311	32.4508	29.7652	30.1375	28.6254	28.1051	28.3358	29.4544	27.8068	30.1858	27.0987	33.6265	32.5479	30.0038	29.8658	32.0225	31.5018	32.4459	32.3673	31.6352	28.0375	36.3149	32.1875	31.8374	31.0265	31.8596	31.6619	27.2868	27.0236	26.4081	29.3274	30.3474	24.8398	28.034	31.0885	30.3355	31.0944	31.6415	30.4014	33.1433	31.7944	30.8491	31.6272	30.8813	28.2864	X90953.BL.serum	P	Validation
28.9631	28.9993	29.9581	31.1989	28.9363	28.7386	27.611	27.2386	27.9293	27.945	27.5583	30.4436	26.2923	32.2536	31.901	29.1128	29.0996	29.7115	30.1064	31.2342	30.3945	31.058	26.3999	33.5385	31.0502	31.1979	30.1382	32.0589	32.0268	26.225	25.9665	25.0336	28.3837	29.3271	24.8959	27.3749	30.6251	29.7598	29.9922	30.6744	29.5218	30.4639	30.9388	30.1458	30.4443	29.0465	26.962	X90963.BL.serum	N	Validation
28.7732	29.7115	30.8437	31.0575	28.9784	29.7622	27.7434	27.7746	27.2051	29.7306	27.6438	30.5024	27.4731	31.3389	32.8569	30.6107	29.8973	30.678	29.8867	32.5399	31.5728	30.862	27.6314	34.9603	31.3018	31.2313	29.5754	30.4561	31.8178	27.0024	27.0539	26.3495	29.4918	29.8727	24.8084	28.0319	30.3756	30.3531	29.9746	30.417	30.5542	31.6608	31.1407	30.7232	31.253	30.5591	28.3169	X91013102.BL.serum	N	Validation
29.0768	29.7811	30.2314	31.5492	29.0804	29.4852	27.9899	27.6211	27.5869	28.5118	27.2017	30.2286	27.1383	31.4567	32.0462	29.5893	29.5808	30.0071	30.1736	32.0013	31.2478	31.1409	27.7877	36.2733	31.8077	31.8441	30.5061	30.8282	31.3639	26.236	26.6485	25.583	28.9712	29.418	24.7941	27.4361	30.8107	30.1426	29.8955	30.5454	29.8093	31.3571	30.3197	29.494	31.2058	29.367	27.6995	X91118502.BL.serum	N	Validation
29.699	31.5776	31.79	32.1294	29.9661	30.6683	28.6482	29.2319	28.2156	30.3977	27.8404	31.3347	27.6924	31.6936	32.7443	30.6488	30.683	31.5439	31.3476	34.0829	33.291	32.5005	29.2646	34.5495	32.2697	33.0101	31.3147	30.9874	33.1388	28.0908	28.3826	27.0996	30.1265	30.7532	26.6813	29.1463	31.9086	30.9086	31.0405	31.2765	31.5511	32.3668	32.2334	31.3596	31.8097	31.0101	29.7096	X91148502.BL.serum	N	Validation
29.6011	31.2809	31.4006	32.1273	29.9191	30.6066	28.8826	29.8571	28.3884	30.2726	28.2859	31.6719	28.0767	31.9433	32.5554	30.306	30.8458	30.2668	31.6558	33.9274	33.7571	31.8637	29.5844	36.5802	32.7865	33.2036	31.1466	32.5831	32.6719	28.075	29.0028	26.9356	30.407	30.6757	26.8461	28.9983	31.8577	30.9365	31.0184	30.9726	31.5438	32.3601	31.7432	31.5918	31.5334	31.3093	30.0028	X91152105.BL.serum	N	Validation
29.1614	30.7396	31.2521	31.7915	29.6952	29.7133	28.182	28.9865	27.7414	29.762	27.8824	32.0689	28.9765	32.4382	30.9309	29.977	30.1951	30.7892	30.6719	33.9236	32.9148	31.0713	28.1687	36.617	31.8747	32.4793	30.5136	32.3366	33.9221	28.584	28.2686	26.2354	29.3463	29.9755	25.9151	28.7578	31.1248	30.7985	30.5073	30.8148	31.5606	32.2841	31.8017	31.2703	31.2075	30.3483	29.7819	X91152110.BL.serum	N	Validation
27.1346	29.1394	29.0174	29.4134	27.5011	28.5574	26.026	26.6175	25.962	29.4779	25.3775	28.8852	26.4056	29.8349	29.605	28.6969	28.1977	29.9425	28.4117	31.1181	31.6218	29.0441	26.9088	34.2375	29.8623	29.9534	28.5686	31.6248	30.7173	26.4352	26.054	24.6378	27.5698	29.0781	23.6342	26.4968	29.0934	28.4459	28.0791	28.791	29.1201	31.4703	29.9711	28.7467	29.8909	29.1669	27.3642	X91235102.BL.serum	N	Validation
29.4651	31.1433	31.1627	31.7018	29.7467	30.5415	28.5788	28.9647	27.9918	30.9298	27.7666	31.5757	28.7303	33.3392	32.7346	30.1247	30.6204	30.6593	30.9414	33.7632	32.2514	31.6176	28.9627	37.0667	32.49	32.1998	30.7695	32.0734	32.7627	27.8447	28.2249	26.6537	29.9921	30.4479	25.9084	28.7643	30.8813	30.903	30.4625	30.9913	31.2351	32.8613	31.5268	31.0214	31.451	30.789	29.7132	X91237105.BL.serum	N	Validation
27.4987	29.7929	28.9985	29.5378	27.9045	28.8992	26.4467	26.9779	25.9956	29.3759	25.4886	28.9452	26.7469	30.0773	30.1696	27.6827	27.8936	29.5548	28.5576	32.0708	32.3459	29.6294	27.3777	34.2681	30.0996	30.2513	28.7059	31.352	30.5477	25.9213	26.5229	24.7783	27.3989	29.0996	23.6315	26.3145	29.0232	28.2185	28.4268	28.9704	29.7896	31.0582	29.6738	28.9747	30.0905	29.1388	27.6254	X91268102.BL.serum	N	Validation
28.2754	29.7151	30.0094	30.4693	28.6224	29.7084	27.2081	27.7694	26.6705	29.5488	26.6094	29.9672	27.6917	30.7406	30.6707	28.9986	29.2676	30.5235	29.6024	32.7429	31.7784	31.1638	27.7218	34.6387	30.8212	30.9193	29.6111	31.1609	31.6276	26.8112	26.9116	25.6121	28.2084	29.5293	24.5788	27.4909	29.8453	29.1413	29.3698	29.7094	29.6651	31.6147	30.633	29.501	30.3914	29.7129	28.3558	X91269106.BL.serum	N	Validation
29.2972	31.2929	30.2329	31.9379	29.5004	30.3138	28.4568	29.1268	27.873	30.3361	27.5075	31.0121	29.1315	31.3885	32.5644	30.4528	30.0453	30.1808	30.7538	33.6147	32.6814	30.9275	29.0993	38.0961	32.1743	32.6163	30.8347	30.2333	32.4057	27.8837	28.5817	26.0928	29.5716	30.1547	25.2182	28.6157	31.113	30.6249	30.5387	30.9506	31.1444	32.059	31.4756	30.4386	30.8852	29.7026	29.7983	X91395102.BL.serum	N	Validation
29.6995	31.156	30.9922	31.6036	29.6202	30.5559	28.5377	29.3452	28.7825	30.4354	28.3524	31.3999	27.7189	31.2799	33.5544	30.0225	30.5225	31.4703	31.0229	33.0911	33.1143	31.7856	28.5291	35.8179	32.1024	32.7827	31.1862	30.7876	32.1871	27.6179	28.5756	26.9671	29.8529	30.7094	26.1293	28.8046	32.1545	31.5982	30.6804	31.087	31.3583	32.9004	31.6273	31.4441	31.3673	31.0439	29.5023	X91505506.BL.serum	P	Validation
29.1026	31.2767	30.7665	31.3803	29.1886	30.604	28.3508	28.7114	27.8669	30.4492	27.4875	31.2866	28.314	30.7658	31.9569	29.7382	30.3326	30.7991	30.6501	33.542	32.4985	31.1273	28.5466	36.918	32.2025	31.9838	30.716	31.6451	32.7318	27.5682	28.2467	26.2048	30.0173	30.333	25.7075	28.3755	30.9375	31.235	30.4681	30.4301	31.1799	32.5654	31.2673	30.7499	31.3875	30.4109	29.5517	X91552102.BL.serum	N	Validation
29.928	31.6145	31.7802	32.3523	30.2831	31.2093	29.6608	30.3184	28.76	32.2869	28.6254	32.5175	29.9055	33.0796	33.0476	31.6994	32.1921	31.0871	32.1252	34.7732	34.6923	32.5775	30.2812	37.3817	33.2775	34.0197	31.9228	33.5321	33.2685	29.44	29.908	27.5602	30.6119	31.5807	27.2652	29.5922	31.727	32.4829	31.602	31.8759	32.3183	32.8595	33.0837	32.5294	32.7949	32.9428	30.8234	X91565102.BL.serum	N	Validation
28.4363	30.4285	30.7603	30.6923	28.7422	29.7365	27.311	28.1794	27.3547	30.0727	26.8635	30.3672	27.7259	31.3698	30.7237	29.5158	29.4293	31.9216	29.8474	32.5245	32.2337	29.9978	28.2729	34.4934	31.4256	31.5054	29.859	32.7018	32.4534	27.2475	27.5507	26.0687	28.9007	30.1847	24.7802	28.1112	30.1137	29.7397	29.5008	29.8284	30.6158	32.4667	31.5676	30.2921	31.0315	30.5637	28.7312	X91633102.BL.serum	N	Validation
28.6469	30.3535	30.5816	31.1517	28.9777	30.1253	27.9919	28.1201	27.5822	29.8291	27.6601	31.0742	28.1356	30.9223	31.7944	29.754	29.853	30.9006	30.0046	32.5648	32.021	30.5871	27.8344	34.7864	31.7439	31.8081	30.1017	34.1248	31.9677	27.2252	27.4845	26.1238	29.1532	30.2253	25.2952	28.1357	30.6487	30.0111	30.1758	30.2067	30.4361	31.7493	31.7025	30.617	30.8891	30.4916	28.6741	X91698102.BL.serum	N	Validation
27.1989	27.0145	28.8231	29.2038	26.8615	27.173	25.5736	25.0784	25.1669	26.2948	25.234	28.0494	24.5167	30.1458	29.2141	27.2971	27.3898	28.1386	27.9714	29.437	29.299	28.8224	24.6618	31.9201	28.514	28.7292	27.6972	31.8028	29.7303	23.9185	24.4183	23.702	26.532	27.5476	22.4	25.5576	28.3056	27.7292	27.8123	28.4424	27.3418	29.0759	28.9976	28.1522	27.7113	27.8832	25.3909	X91836102.BL.serum	N	Validation
27.0686	28.1628	29.0322	28.9451	26.9842	27.9355	25.628	25.8699	25.6088	28.1102	25.4965	28.1748	26.1538	31.2322	29.8467	28.0944	27.9067	29.2119	27.7432	30.9324	30.5977	29.5325	26.0915	32.8816	28.968	29.387	27.8814	31.7462	29.7234	25.0623	25.2188	24.8247	26.5866	28.5227	21.9804	25.9633	28.405	27.5795	27.6672	28.2513	28.213	30.4519	29.6117	28.3786	29.0608	28.795	26.5343	X919.M6.Serum_ID..159563	N	Validation
28.1127	29.615	29.5608	30.0814	28.318	28.8706	26.8612	27.3102	27.093	28.353	26.3838	28.8789	26.506	31.0147	31.0483	29.4941	28.9842	30.5848	29.3747	31.6055	31.6159	30.9226	27.153	33.9893	30.9991	31.0174	29.1978	29.6908	30.4701	26.3099	26.4897	25.6946	27.9083	28.8338	22.5278	26.6497	29.9728	28.9133	29.3158	29.6237	29.3485	30.8632	30.1199	29	29.8414	29.8266	27.384	X919.M18.Serum_ID..347025	N	Validation
27.685	29.674	29.2456	29.6808	28.0991	29.0668	26.6075	26.9187	26.2115	28.8874	25.9048	29.0473	27.0307	30.7092	30.9702	28.0524	28.0564	30.9346	28.7012	31.8919	31.8934	30.1106	26.7139	34.3984	30.1993	30.4392	28.9837	33.8631	31.0759	25.6264	26.1952	25.0965	27.2495	29.2768	23.7113	26.535	29.1774	28.0895	28.8283	29.1847	28.9634	31.3454	29.7736	29.1035	29.825	29.3183	27.4613	X91938102.BL.serum	N	Validation
28.2153	28.99	29.512	30.6582	28.36	28.9319	27.3344	27.558	27.173	29.0931	27.0249	29.7206	28.199	31.582	29.4386	28.8285	29.2808	29.8566	29.6021	33.001	32.0294	30.1033	26.9463	33.5287	30.7331	30.9866	29.338	30.6561	30.7376	25.8763	26.8239	25.5485	28.222	29.2305	23.7836	26.9007	29.6866	28.9947	29.5032	29.9083	29.3715	31.2945	30.0571	29.3431	29.7816	29.7771	27.7494	X91949109.BL.serum	N	Validation
28.5248	29.3961	29.5439	30.8556	28.4799	28.5755	27.1138	26.7839	26.8486	27.649	26.7822	29.9393	25.6546	30.7564	30.905	28.4569	28.476	29.6695	29.6397	30.3285	29.7196	30.848	25.782	33.3096	30.4798	30.5201	29.6846	32.2912	31.1426	25.3894	25.7745	23.8996	28.0453	28.6316	24.4922	26.9839	30.5495	28.8273	29.6876	30.048	28.8045	30.8318	30.4528	29.4515	29.3419	28.6738	26.9537	X91956102.BL.serum	N	Validation
28.3718	29.7376	29.6832	30.8758	28.6882	28.9494	27.5338	26.9111	26.8269	28.4243	27.22	30.0647	27.3446	31.918	30.754	29.1044	28.8219	29.8676	29.8561	30.948	30.9065	30.2911	26.3086	35.0429	30.1701	30.375	29.4711	33.387	31.1272	25.0672	26.0214	25.0913	27.8576	29.6262	23.9891	26.4869	30.462	28.7241	29.6093	30.1513	29.1518	31.2098	30.3949	29.8808	29.6873	29.3678	27.1942	X91958102.BL.serum	N	Validation
28.3774	28.9926	29.8138	30.9109	28.6637	29.2129	27.613	27.4241	26.7794	28.2781	26.892	29.6083	27.0483	31.925	32.3866	28.8484	29.0037	28.9721	29.7874	31.5909	30.9826	30.6894	27.3014	34.839	30.9331	30.9015	29.6955	32.3186	30.9455	25.443	26.4864	25.0571	28.3593	29.1779	23.7541	27.0344	29.8978	29.2827	29.698	30.0173	29.2215	30.7095	30.0352	29.8242	29.9189	29.7064	27.4084	X91959102.BL.serum	N	Validation
28.68	30.0198	30.6372	31.1339	29.2454	30.2418	28.1507	28.325	27.4539	30.5414	27.0844	30.8848	28.0223	31.5684	31.7613	29.6463	30.2077	31.1591	30.6605	32.5624	32.6104	31.7065	28.3697	35.2212	31.5285	31.9553	29.909	32.3511	32.4579	26.9543	27.7564	26.4352	28.854	30.6435	25.1132	28.0225	30.1254	29.8438	29.8519	30.2459	30.2811	32.4583	31.0967	30.8281	31.461	30.9051	28.8796	X92020102.BL.serum	N	Validation
26.8869	27.5246	28.262	29.2212	26.952	26.7428	25.6519	24.622	25.633	25.7662	25.6503	28.3992	24.5001	30.5271	30.0407	27.0907	27.1096	29.1814	27.6789	28.7586	28.0603	28.7041	24.1417	32.0059	28.5888	28.6394	27.485	31.9059	29.6532	22.5135	23.5669	23.5186	26.3861	27.5174	22.5519	25.2804	28.6868	27.6643	27.994	28.2938	26.8717	29.5821	28.7511	27.5642	27.8291	26.9279	24.6523	X92025102.BL.serum	N	Validation
28.9284	28.867	30.7044	31.1564	29.128	28.5466	27.2273	26.8662	26.8683	27.6953	27.0802	29.6704	25.3538	32.382	31.2796	29.5568	28.9438	30.4453	29.7913	30.5664	30.2958	31.0579	26.6858	33.6719	31.0855	31.1572	30.0309	33.4241	32.0835	25.2367	25.7949	25.1877	28.2885	29.3968	24.2388	27.751	29.7824	29.0728	29.7564	30.0877	28.6762	31.2183	30.8808	30.313	29.6576	29.7117	27.0015	X92045102.BL.serum	N	Validation
28.0391	29.4168	29.513	30.6654	28.2217	29.6049	27.1365	27.1549	26.6644	28.9274	26.2594	29.4033	27.1848	30.981	30.7575	28.2717	28.8666	29.5639	29.5783	32.331	31.8004	30.7522	27.0721	35.1398	30.4908	30.6431	29.2135	31.4367	30.4379	25.4249	26.5108	24.7897	28.2307	28.9486	23.5783	26.4618	29.6878	28.8125	29.3497	29.8042	29.3021	30.6727	29.9485	29.3393	30.0825	29.7432	27.5584	X92139102.BL.serum	N	Validation
29.9113	31.4906	31.3534	31.7916	30.2403	30.9445	28.6271	29.1707	27.9751	31.2324	27.8192	31.4132	29.9226	33.6793	32.0629	30.8107	30.8073	30.5225	30.9158	34.3617	36.8091	32.0931	29.5367	37.4808	33.1074	33.5917	31.34	32.2255	32.4957	29.4191	28.8889	26.7379	30.145	31.307	25.6822	28.738	30.8993	30.9091	30.831	31.3919	31.9278	31.9814	31.6978	31.1229	32.8175	31.2685	30.0113	X92145.BL.serum	N	Validation
28.7231	29.2205	29.5115	31.1086	28.7452	29.2089	27.6324	27.63	26.9515	28.4771	26.7458	29.9326	26.8418	32.2512	30.798	28.6556	29.015	30.0357	30.0186	31.1102	31.017	30.3047	27.2162	33.7163	31.0132	31.2995	29.4588	30.2166	31.0376	26.5633	26.6869	25.0746	28.2759	29.1666	24.1824	27.3136	30.1228	29.2561	29.7067	30.184	29.8609	31.0348	30.3906	29.6911	30.1067	29.4601	27.9169	X92227.BL.serum	P	Validation
28.3596	30.161	30.0041	30.2493	28.7741	29.4449	27.4663	28.0615	27.1249	29.9968	27.4578	31.1265	29.6727	31.995	31.6689	29.017	30.0721	30.77	29.5234	33.0353	33.8913	30.119	27.8369	35.9128	31.8783	31.8457	29.2683	29.9266	31.5882	27.6712	27.3767	26.3485	28.4601	29.6927	24.6233	27.4014	30.4681	30.2261	29.9887	29.9767	30.8581	31.6271	31.0505	30.1312	31.1474	30.2182	28.5564	X92245.BL.serum	P	Validation
27.6927	28.5331	29.5587	30.3601	27.8775	28.404	26.969	26.7051	26.551	27.6596	26.248	29.4669	25.6894	29.9991	30.5491	28.6086	28.7281	29.4488	29.5651	30.8803	29.9559	30.6214	26.2092	33.2104	30.2864	30.1228	29.1075	31.6715	30.8093	24.1939	25.6287	24.6513	28.2085	28.4537	23.4202	26.4538	29.7371	29.4346	29.2841	29.625	28.7122	31.0517	30.2386	29.4941	29.3741	29.4128	26.8503	X92272102.BL.serum	N	Validation
28.0884	28.1124	30.1191	30.0958	27.4997	28.0579	26.6176	26.2048	27.1348	27.5222	26.024	29.5266	25.2165	30.6959	31.1384	28.6955	28.4212	29.5491	29.5751	30.6517	29.8378	30.685	25.7589	34.3885	30.0611	30.1767	28.5663	30.373	31.0317	24.9945	25.1918	24.8913	27.7507	28.8821	24.0658	27.4696	29.6462	29.442	28.917	29.2612	29.1004	30.8422	30.6506	29.6301	29.9018	28.9217	26.61	X92274104.BL.serum	N	Validation
27.2589	26.0621	29.2203	29.6712	26.4966	26.5943	25.8057	24.8618	25.9042	25.742	26.5655	29.1767	24.2383	30.7503	30.8819	28.8148	27.697	29.0625	28.7488	29.4845	29.319	28.7769	24.0465	31.622	28.5994	28.7201	27.8206	31.8961	30.0743	23.3214	23.7943	23.9978	27.9824	27.945	23.4454	26.3476	29.0406	28.2749	28.5942	28.8621	27.464	30.0367	29.5803	28.9693	27.5716	27.7644	24.8038	X92663.BL.serum	P	Validation
29.8963	28.3528	30.8057	31.7628	29.0151	28.6579	27.7799	26.6026	27.8918	27.6767	28.3716	30.3688	26.0832	32.3812	32.1024	30.0273	29.4156	29.461	30.513	30.4188	30.5827	32.3189	25.5031	33.2432	30.4179	30.5173	30.0139	31.6344	31.2941	25.5839	25.6707	25.7654	29.0575	29.429	24.5039	27.5915	31.1443	29.9409	30.9129	30.7465	28.6977	30.5827	31.3858	30.3146	29.6275	29.659	26.5181	X92957.BL.serum	P	Validation
27.1449	27.4299	28.8401	29.3017	26.5958	27.5565	25.6359	25.5904	25.5214	26.8647	25.1989	27.8168	25.3014	31.0016	29.9919	28.3065	27.9929	28.4382	28.3032	30.6277	30.041	29.0123	25.3745	31.9448	28.882	28.8971	27.773	30.7376	29.783	23.7869	24.852	24.4191	26.9608	27.9622	21.8799	25.7634	28.4657	27.9313	27.8539	28.6583	27.6502	29.5841	29.0606	28.1437	28.3525	28.195	25.8138	X940.M6.Serum_ID..159731	N	Validation
27.7388	28.1603	29.6267	29.8342	27.8374	28.6425	26.6188	26.7574	26.3578	28.3844	26.4227	29.1127	27.0099	32.5665	30.4981	29.3666	28.8236	30.0982	29.0034	31.5996	31.291	29.7126	26.7159	33.1559	30.0794	30.3178	28.7736	31.7712	30.2366	25.1604	25.9813	25.1512	27.6163	29.2218	22.957	26.5848	29.0039	28.7726	29.0039	29.0958	28.774	31.1808	30.0564	29.4525	29.3106	29.8406	27.1359	X945.M6.Serum_ID..159551	N	Validation
[truncated: 2 more columns]

## Sheet: Table S2 - miRNA Downselection
Table S2: Sources of c-miRNA panel and initial down selection results
miRNAs supplied by Exiqon	Paper IDs	Passed initial downselection		Paper ID	Reference
hsa-let-7a-5p	2,4,6,14,17	Y		1	MicroRNAs Expression Profiles in Cardiovascular Diseases, Bronze-da-Rocha, 2014, Biomed Research International
hsa-let-7b-5p	6,13,1	Y		2	MicroRNAs in body fluids - the mix of hormones and biomarkers, Cortez et al 2011, Nat. Rev. Clin. Oncol.
hsa-let-7d-3p	4,14	Y		3	Serum microRNAs as biomarkers of human lymphocyte activation in health and disease, Candia et al, 2014, Frontiers in Immunology
hsa-let-7d-5p	4,14	Y		4	Circulating miRNAs as sensitive and specific biomarkers for the diagnosis and monitoring of human diseases: Promises and Challenges, De Guire et al, 2013, Clinical Biochemistry
hsa-let-7e-5p	11,12,17	Y		5	Role of extracellular and intracellular microRNAs in sepsis, Essandoh and Fan, 2014, Biochimica et Biophysical Actia
hsa-let-7f-5p	14	Y		6	Circulating microRNAs in hematological diseases: principles, challenges and perspectives, Grasedieck et al, 2014, Blood
hsa-let-7g-5p	6	Y		7	The roles of microRNAs on tuberculosis infection: Meaning or myth?, Harapan et al, 2013, Tuberculosis
hsa-let-7i-5p	4,13	Y		8	Inflammation in tuberculosis: interactions, imbalances and interventions, Kaufmann and Dorhoi, 2013, Current Opinion in Immunology
hsa-miR-100-5p	4,14,17,1	Y		9	microRNA-124 negatively regulates TLR signaling in alveolarmacrophages in response to mycobacterial infection, Ma et al, 2014, Molecular Immunology
hsa-miR-101-3p	22	Y		10	Common patterns and disease-related signatures in tuberculosis and sarcoidosis, Maertzdorf et al, 2012, PNAS
hsa-miR-106a-5p	2,4,5,14	Y		11	miRNA Signatures in Sera of Patients with Active Pulmonary Tuberculosis, Miotto et al, 2013, PloS One
hsa-miR-106b-3p	1,2,4,5,14	Y		12	microRNAs in mycobacterial disease: friend or foe?, Mehta and Liu, 2014, Frontiers in Genetics
hsa-miR-106b-5p	1,2,4,5,14	Y		13	Mycobacterium tuberculosis Decreases human macrophage IFNgamma responsiveness through miR-132 and miR-26a, Ni et al, 2014, J. Immunology.
hsa-miR-10a-5p	4,14,17	Y		14	Blood Cell Origin of Circulating MicroRNAs: A Cautionary Note for Cancer Biomarker Studies, Pritchard et al, 2012, Cancer Prev Res
hsa-miR-122-5p	4,5,14,16,17,1	Y		15	Altered serum microRNAs as biomarkers for the early diagnosis of pulmonary tuberculosis infection, Qi et al, 2012, BMC Inf. Diseases
hsa-miR-125a-5p	2	Y		16	Extracellular communication via microRNA: lipid particles have a new message, Rayner and Hennessy, 2013, J Lipid Res.
hsa-miR-126-3p	1,2,4,6,14,16,20	Y		17	Clinical relevance of circulating cell-free microRNAs in cancer, Shwarzenback, 204, Nat. Rev. Clin. Oncol.
hsa-miR-127-3p	4,14,17	Y		18	Extracellular miRNAs: the mystery of their origin and function, Turchinovich et al, 2012, TIBS
hsa-miR-130a-3p	3,6,7,1	Y		19	Decreased Expression of miR-21, miR-26a, miR-29a, and miR-142-3p in CD4+ T Cells and Peripheral Blood from Tuberculosis Patients, Kleinsteuber et al, 2013, PloS One
hsa-miR-130b-3p	4,7,13,1	Y		20	Trash or Treasure: extracellular microRNAs and cell-to-cell communication, Kosaka et al, 2013, Frontiers in Genetics
hsa-miR-130b-5p	4,7,13,1	Y		21	Identification of Serum microRNA Biomarkers for Tuberculosis Using RNA-seq, Zhang et al, 2014, PloS One
hsa-miR-132-3p	13	Y		22	Screening and Identification of Six Serum microRNAs as Novel Potential Combination Biomarkers for Pulmonary Tuberculosis Diagnosis, Zhang et al, 2013, PloS One
hsa-miR-139-5p	1	Y
hsa-miR-140-3p	1,4,14	Y
hsa-miR-142-3p	4,12,14,19,1	Y
hsa-miR-142-5p	4,12,14,19,1	Y
hsa-miR-143-3p	4,16	Y
hsa-miR-144-3p	7,10,15	Y
hsa-miR-144-5p	7,10,15	Y
hsa-miR-145-3p	1,4,16,17	Y
hsa-miR-145-5p	1,4,16,17	Y
hsa-miR-146a-5p	1,3,4,5,11,12,14,21	Y
hsa-miR-146b-5p	1,13	Y
hsa-miR-148a-3p	4,6,11,14	Y
hsa-miR-148b-3p	4,8,14,17	Y
hsa-miR-148b-5p	4,8,14,17	Y
hsa-miR-150-5p	1,3,5,6,16,17,20	Y
hsa-miR-155-5p	1,2,4,6,7,12,14,17	Y
hsa-miR-15b-3p	4,7,10,14,17,1	Y
hsa-miR-15b-5p	4,7,10,14,17,1	Y
hsa-miR-16-2-3p	2,4,5,6,11,14,17	Y
hsa-miR-181a-5p	12,14	Y
hsa-miR-186-5p	1	Y
hsa-miR-18a-3p	4	Y
hsa-miR-18a-5p	4	Y
hsa-miR-193a-5p	11	Y
hsa-miR-195-5p	2,4,5,14,1	Y
hsa-miR-196a-5p	2,4,14	Y
hsa-miR-197-3p	2,4,8,13,14,17	Y
hsa-miR-199a-5p	4,1	Y
hsa-miR-19a-3p	1,14	Y
hsa-miR-19b-3p	7,8,14,1	Y
hsa-miR-20a-3p	4,5,6,17,1	Y
hsa-miR-20a-5p	4,5,6,17,1	Y
hsa-miR-214-5p	4,14,1	Y
hsa-miR-21-5p	1,2,4,6,7,12,13,14,17,19,20	Y
hsa-miR-218-5p	17	Y
hsa-miR-221-3p	1,4,6,13,14,17	Y
hsa-miR-222-3p	1,4,17	Y
hsa-miR-223-3p	4,5,6,7,8,11,14,17,20	Y
hsa-miR-223-5p	4,5,6,7,8,11,14,17,20	Y
hsa-miR-224-3p	14	Y
hsa-miR-224-5p	14	Y
hsa-miR-23a-3p	4,17	Y
hsa-miR-23b-3p	4,13	Y
hsa-miR-24-2-5p	4,13,14,17,1	Y
hsa-miR-24-3p	4,13,14,17,1	Y
hsa-miR-25-3p	1,4,11,13,14,17	Y
hsa-miR-26a-5p	4,5,7,13,15,17,19	Y
hsa-miR-26b-5p	5	Y
hsa-miR-29a-3p	1,2,4,6,7,12,13,14,19,21	Y
hsa-miR-29a-5p	1,2,4,6,7,12,13,14,19,21	Y
hsa-miR-29b-3p	1	Y
hsa-miR-29c-3p	6,13,22	Y
hsa-miR-29c-5p	6,13,22	Y
hsa-miR-30b-5p	14,1	Y
hsa-miR-30c-5p	14,1	Y
hsa-miR-30e-3p	1,11,13,14	Y
hsa-miR-30e-5p	1,11,13,14	Y
hsa-miR-331-3p	13	Y
hsa-miR-335-3p	8,15	Y
hsa-miR-335-5p	8,15	Y
hsa-miR-340-3p	1,7,10,13	Y
hsa-miR-342-3p	1,4,5	Y
hsa-miR-361-5p	7,13,15	Y
hsa-miR-374b-5p	1	Y
hsa-miR-376c-3p	21	Y
hsa-miR-409-3p	17	Y
hsa-miR-409-5p	17	Y
hsa-miR-423-3p	4,13,15,17,1	Y
hsa-miR-423-5p	4,13,15,17,1	Y
hsa-miR-424-3p	7	Y
hsa-miR-425-3p	4,14	Y
hsa-miR-425-5p	4,14	Y
hsa-miR-490-3p	13	Y
hsa-miR-501-3p	8	Y
hsa-miR-532-3p	11	Y
hsa-miR-629-5p	8	Y
hsa-miR-744-5p	8	Y
hsa-miR-7-5p	17,1	Y
hsa-miR-766-3p	2,14	Y
hsa-miR-92a-1-5p	1,2,4,6,14	Y
hsa-miR-93-5p	2,7,13,14,17	Y
hsa-miR-99b-3p	6,7,12	Y
hsa-miR-103a-3p		Y
hsa-miR-107		Y
hsa-miR-10b-5p		Y
hsa-miR-1207-5p		Y
hsa-miR-151a-5p		Y
hsa-miR-154-5p		Y
hsa-miR-185-5p		Y
hsa-miR-18b-5p		Y
hsa-miR-191-5p		Y
hsa-miR-194-5p		Y
hsa-miR-1972		Y
hsa-miR-27b-3p		Y
hsa-miR-28-5p		Y
hsa-miR-338-5p		Y
hsa-miR-339-5p		Y
hsa-miR-374a-5p		Y
hsa-miR-376a-3p		Y
hsa-miR-382-5p		Y
hsa-miR-421		Y
hsa-miR-505-3p		Y
hsa-miR-545-3p		Y
hsa-miR-551a		Y
hsa-miR-582-3p		Y
hsa-miR-582-5p		Y
hsa-miR-584-5p		Y
hsa-miR-877-3p		Y
hsa-miR-941		Y
hsa-miR-9-5p		Y
hsa-miR-98-5p		Y
hsa-miR-99a-5p		Y
SNORD38B		Y
SNORD49A		Y
hsa-let-7a-2-3p	2,4,6,14,17
hsa-let-7a-3p	2,4,6,14,17
hsa-let-7b-3p	6,13,1
hsa-let-7e-3p	11,12,17
hsa-let-7f-1-3p	14
hsa-let-7f-2-3p	14
hsa-let-7g-3p	6
hsa-let-7i-3p	4,13
hsa-miR-101-5p	22
hsa-miR-10a-3p	4,14,17
hsa-miR-122-3p	4,5,14,16,17,1
hsa-miR-1238-3p	8
hsa-miR-124-3p	3,9
hsa-miR-125a-3p	2
hsa-miR-125b-1-3p	3,4,7,12,1
hsa-miR-125b-2-3p	3,4,7,12,1
hsa-miR-125b-5p	3,4,7,12,1
hsa-miR-127-5p	4,14,17
hsa-miR-129-1-3p	1
hsa-miR-129-2-3p	1
hsa-miR-129-5p	1
hsa-miR-132-5p	13
hsa-miR-135a-5p	1,6
hsa-miR-135b-5p	3
hsa-miR-139-3p	1
hsa-miR-140-5p	1,4,14
hsa-miR-141-3p	2,4,14,17
hsa-miR-141-5p	2,4,14,17
hsa-miR-143-5p	4,16
hsa-miR-146a-3p	1,3,4,5,11,12,14,21
hsa-miR-146b-3p	1,13
hsa-miR-155-3p	1,2,4,6,7,12,14,17
hsa-miR-15a-3p	4,5,6,16,1
hsa-miR-15a-5p	4,5,6,16,1
hsa-miR-16-1-3p	2,4,5,6,11,14,17
hsa-miR-181b-5p	5,1
hsa-miR-182-3p	1,2,4,5,7,10
hsa-miR-182-5p	1,2,4,5,7,10
hsa-miR-187-3p	14
hsa-miR-187-5p	14
hsa-miR-188-3p	3,13
hsa-miR-188-5p	3,13
hsa-miR-192-3p	4,11,17
hsa-miR-192-5p	4,11,17
hsa-miR-193a-3p	11
hsa-miR-193b-3p	3
hsa-miR-193b-5p	3
hsa-miR-196b-3p	21
hsa-miR-196b-5p	21
hsa-miR-199a-3p	4,1
hsa-miR-19a-5p	1,14
hsa-miR-19b-1-5p	7,8,14,1
hsa-miR-19b-2-5p	7,8,14,1
hsa-miR-200a-3p	2,4,14
hsa-miR-200a-5p	2,4,14
hsa-miR-200b-3p	4,14,17
hsa-miR-200b-5p	4,14,17
hsa-miR-200c-3p	14
hsa-miR-205-5p	14
hsa-miR-20b-3p	5,14
hsa-miR-20b-5p	5,14
hsa-miR-212-3p	1
hsa-miR-212-5p	1
hsa-miR-21-3p	1,2,4,6,7,12,13,14,17,19,20
hsa-miR-214-3p	4,14,1
hsa-miR-221-5p	1,4,6,13,14,17
hsa-miR-22-3p	4,8,14,17,21,22,1
hsa-miR-22-5p	4,8,14,17,21,22,1
hsa-miR-23a-5p	4,17
hsa-miR-23b-5p	4,13
hsa-miR-24-1-5p	4,13,14,17,1
hsa-miR-25-5p	1,4,11,13,14,17
hsa-miR-26a-1-3p	4,5,7,13,15,17,19
hsa-miR-26a-2-3p	4,5,7,13,15,17,19
hsa-miR-26b-3p	5
hsa-miR-27a-3p	3,4,13,17
hsa-miR-27a-5p	3,4,13,17
hsa-miR-296-3p	7,8
hsa-miR-296-5p	7,8
hsa-miR-29b-2-5p	1
hsa-miR-302d-5p	18
hsa-miR-30a-3p	1
hsa-miR-30a-5p	1
hsa-miR-30c-1-3p	14,1
hsa-miR-30c-2-3p	14,1
hsa-miR-30d-3p	2,14,1
hsa-miR-30d-5p	2,14,1
hsa-miR-31-3p	2,4,14
hsa-miR-31-5p	2,4,14
hsa-miR-32-3p	4
hsa-miR-324-3p	4,13
hsa-miR-324-5p	4,13
hsa-miR-32-5p	4
hsa-miR-331-5p	13
hsa-miR-337-3p	1
hsa-miR-337-5p	1
hsa-miR-33b-3p	8
hsa-miR-33b-5p	8
hsa-miR-340-5p	1,7,10,13
hsa-miR-342-5p	1,4,5
hsa-miR-345-5p	13
hsa-miR-34a-3p	4,6
hsa-miR-34a-5p	4,6
hsa-miR-34b-3p	2,14
hsa-miR-34b-5p	2,14
hsa-miR-361-3p	7,13,15
hsa-miR-362-3p	4
hsa-miR-362-5p	4
hsa-miR-374b-3p	1
hsa-miR-377-3p	14
hsa-miR-377-5p	14
hsa-miR-379-3p	13
hsa-miR-379-5p	13
hsa-miR-380-3p	3,1
hsa-miR-380-5p	3,1
hsa-miR-381-3p	3
hsa-miR-381-5p	3
hsa-miR-424-5p	7
hsa-miR-431-3p	14
hsa-miR-431-5p	14
hsa-miR-432-3p	7,15
hsa-miR-432-5p	7,15
hsa-miR-483-3p	5,22
hsa-miR-483-5p	5,22
hsa-miR-486-3p	2,4,5,7,14,21
hsa-miR-486-5p	2,4,5,7,14,21
hsa-miR-490-5p	13
hsa-miR-493-3p	7,14
hsa-miR-493-5p	7,14
hsa-miR-497-5p	17,1
hsa-miR-501-5p	8
hsa-miR-508-3p	1
hsa-miR-508-5p	1
hsa-miR-520d-3p	7
hsa-miR-532-5p	11
hsa-miR-548b-3p	17
hsa-miR-551b-3p	3
hsa-miR-551b-5p	3
hsa-miR-574-3p	2,4,5,14
hsa-miR-576-3p	7,15
hsa-miR-576-5p	7,15
hsa-miR-589-3p	4,14
hsa-miR-589-5p	4,14
hsa-miR-590-3p	1,11
hsa-miR-590-5p	1,11
hsa-miR-624-3p	1
hsa-miR-624-5p	1
hsa-miR-625-3p	8
hsa-miR-628-3p	4
hsa-miR-628-5p	4
hsa-miR-629-3p	8
hsa-miR-660-5p	11,14
hsa-miR-7-1-3p	17,1
hsa-miR-7-2-3p	17,1
hsa-miR-744-3p	8
hsa-miR-885-3p	2,4,11,14
hsa-miR-885-5p	2,4,11,14
hsa-miR-92a-3p	1,2,4,6,14
hsa-miR-92b-3p	2,8,14,1
hsa-miR-92b-5p	2,8,14,1
hsa-miR-93-3p	2,7,13,14,17
hsa-miR-99b-5p	6,7,12
cel-miR-39-3p CP
hsa-let-7c
hsa-miR-1
hsa-miR-105-5p
hsa-miR-10b-3p
hsa-miR-1181
hsa-miR-1182
hsa-miR-1183
hsa-miR-1184
hsa-miR-1185-5p
hsa-miR-1200
hsa-miR-1203
hsa-miR-1205
hsa-miR-1224-3p
hsa-miR-1227-3p
hsa-miR-1237-3p
hsa-miR-1245a
hsa-miR-1247-5p
hsa-miR-1248
hsa-miR-1249
hsa-miR-1254
hsa-miR-1255b-5p
hsa-miR-1256
hsa-miR-1260a
hsa-miR-1265
hsa-miR-1269a
hsa-miR-1270
hsa-miR-1271-5p
hsa-miR-128
hsa-miR-1296
hsa-miR-133a
hsa-miR-133b
hsa-miR-134
hsa-miR-136-3p
hsa-miR-136-5p
hsa-miR-137
hsa-miR-138-1-3p
hsa-miR-138-2-3p
hsa-miR-138-5p
hsa-miR-1468
hsa-miR-1471
hsa-miR-147a
hsa-miR-149-3p
hsa-miR-149-5p
hsa-miR-151a-3p
hsa-miR-152
hsa-miR-153
hsa-miR-1537
hsa-miR-1538
hsa-miR-1539
hsa-miR-154-3p
hsa-miR-181c-3p
hsa-miR-181c-5p
hsa-miR-181d
hsa-miR-183-3p
hsa-miR-183-5p
hsa-miR-185-3p
hsa-miR-1908
hsa-miR-1909-3p
hsa-miR-190a
hsa-miR-190b
hsa-miR-1912
hsa-miR-1913
hsa-miR-191-3p
hsa-miR-1914-3p
hsa-miR-1914-5p
hsa-miR-194-3p
hsa-miR-198
hsa-miR-199b-5p
hsa-miR-202-5p
hsa-miR-203a
hsa-miR-204-5p
hsa-miR-206
hsa-miR-208a
hsa-miR-208b
hsa-miR-210
hsa-miR-2110
hsa-miR-2113
hsa-miR-211-5p
hsa-miR-215
hsa-miR-216a-5p
hsa-miR-217
hsa-miR-219-1-3p
hsa-miR-219-5p
hsa-miR-27b-5p
hsa-miR-28-3p
hsa-miR-299-3p
hsa-miR-299-5p
hsa-miR-300
hsa-miR-301a-3p
hsa-miR-301b
hsa-miR-302c-5p
hsa-miR-302e
hsa-miR-320a
hsa-miR-320b
hsa-miR-320c
hsa-miR-320d
hsa-miR-323a-3p
hsa-miR-323a-5p
hsa-miR-323b-5p
hsa-miR-326
hsa-miR-328
hsa-miR-329
hsa-miR-330-3p
hsa-miR-330-5p
hsa-miR-338-3p
hsa-miR-339-3p
hsa-miR-33a-3p
hsa-miR-33a-5p
hsa-miR-346
hsa-miR-34c-3p
hsa-miR-34c-5p
hsa-miR-363-3p
hsa-miR-365a-3p
hsa-miR-365b-5p
hsa-miR-369-3p
hsa-miR-369-5p
hsa-miR-370
hsa-miR-371a-5p
hsa-miR-373-5p
hsa-miR-375
hsa-miR-376a-5p
hsa-miR-376b-3p
hsa-miR-378a-3p
hsa-miR-378a-5p
hsa-miR-382-3p
hsa-miR-410
hsa-miR-411-3p
hsa-miR-411-5p
hsa-miR-412
hsa-miR-422a
hsa-miR-429
hsa-miR-433
hsa-miR-449a
hsa-miR-449b-3p
hsa-miR-450a-5p
hsa-miR-450b-3p
hsa-miR-450b-5p
hsa-miR-451a
hsa-miR-452-5p
hsa-miR-454-3p
hsa-miR-454-5p
hsa-miR-455-3p
hsa-miR-455-5p
hsa-miR-484
hsa-miR-487a
hsa-miR-487b
hsa-miR-488-3p
hsa-miR-488-5p
hsa-miR-491-3p
hsa-miR-491-5p
hsa-miR-494
hsa-miR-495-3p
hsa-miR-496
hsa-miR-499a-5p
hsa-miR-500a-5p
hsa-miR-502-3p
hsa-miR-502-5p
hsa-miR-503-5p
hsa-miR-504
hsa-miR-505-5p
hsa-miR-506-3p
hsa-miR-507
hsa-miR-509-3-5p
hsa-miR-509-3p
hsa-miR-510
hsa-miR-511
hsa-miR-512-3p
hsa-miR-513a-3p
hsa-miR-513a-5p
hsa-miR-515-3p
hsa-miR-515-5p
hsa-miR-517a-3p
hsa-miR-517c-3p
hsa-miR-518a-3p
hsa-miR-518c-5p
hsa-miR-518e-3p
hsa-miR-518f-3p
hsa-miR-518f-5p
hsa-miR-519a-3p
hsa-miR-519b-3p
hsa-miR-519c-3p
hsa-miR-519d
hsa-miR-519e-5p
hsa-miR-520a-5p
hsa-miR-520b
hsa-miR-520c-3p
hsa-miR-520e
hsa-miR-520f
hsa-miR-520g
hsa-miR-520h
hsa-miR-521
hsa-miR-522-3p
hsa-miR-525-5p
hsa-miR-539-5p
hsa-miR-541-5p
hsa-miR-542-5p
hsa-miR-543
hsa-miR-548a-3p
hsa-miR-548a-5p
hsa-miR-548c-3p
hsa-miR-548c-5p
hsa-miR-548d-3p
hsa-miR-548d-5p
hsa-miR-548e
hsa-miR-548h-5p
hsa-miR-548j
hsa-miR-548k
hsa-miR-548l
hsa-miR-549a
hsa-miR-550a-3p
hsa-miR-550a-5p
hsa-miR-552
hsa-miR-555
hsa-miR-556-3p
hsa-miR-556-5p
hsa-miR-562
hsa-miR-566
hsa-miR-570-3p
hsa-miR-571
hsa-miR-572
hsa-miR-573
hsa-miR-579
hsa-miR-580
hsa-miR-587
hsa-miR-592
hsa-miR-593-3p
hsa-miR-595
hsa-miR-596
hsa-miR-598
hsa-miR-600
hsa-miR-601
hsa-miR-602
hsa-miR-603
hsa-miR-604
hsa-miR-605
hsa-miR-608
hsa-miR-610
hsa-miR-612
hsa-miR-614
hsa-miR-615-3p
hsa-miR-616-5p
hsa-miR-618
hsa-miR-621
hsa-miR-623
hsa-miR-627
hsa-miR-631
hsa-miR-632
hsa-miR-636
hsa-miR-638
hsa-miR-639
hsa-miR-640
hsa-miR-641
hsa-miR-642a-5p
hsa-miR-643
hsa-miR-646
hsa-miR-647
hsa-miR-650
hsa-miR-651
hsa-miR-652-3p
hsa-miR-654-3p
hsa-miR-654-5p
hsa-miR-655
hsa-miR-661
hsa-miR-662
hsa-miR-663a
hsa-miR-663b
hsa-miR-664a-3p
hsa-miR-665
hsa-miR-668
hsa-miR-671-3p
hsa-miR-671-5p
hsa-miR-675-3p
hsa-miR-675-5p
hsa-miR-708-3p
hsa-miR-708-5p
hsa-miR-758-3p
hsa-miR-760
hsa-miR-765
hsa-miR-769-3p
hsa-miR-769-5p
hsa-miR-770-5p
hsa-miR-873-5p
hsa-miR-874
hsa-miR-876-3p
hsa-miR-876-5p
hsa-miR-877-5p
hsa-miR-887
hsa-miR-888-3p
hsa-miR-889
hsa-miR-891a
hsa-miR-892a
hsa-miR-933
hsa-miR-934
hsa-miR-935
hsa-miR-936
hsa-miR-937-3p
hsa-miR-9-3p
hsa-miR-940
hsa-miR-942
hsa-miR-943
hsa-miR-95
hsa-miR-96-3p
hsa-miR-96-5p
hsa-miR-99a-3p

## Sheet: Table S3 - Cohort.Demog.
Table S3: Sample and donor counts stratified by training/test sets, timepoint and study cohort. Sample counts are listed for each study set/status combination. Unique donors are shown in parentheses.
		Included Timepoints	Study Cohort	Progressor (P)	Non Progressor (N)	Index Case (I)
Discovery Sets	Stage 1 (all BL)	BL	SUN	20 (20)	20 (20)	20 (20)
	Stage 2 (all BL)	BL	SUN	10 (10)	39 (39)	10 (10)
	M6 and M18 samples matching Stage 1+2	M6, M18	SUN	22 (17)	40 (31)	-
Validation Sets	Final Validation	BL, M6, M18	SUN	13 (9)	68 (49)	-
	Final Validation	BL, M6, M18	MAK	9 (9)	30 (30)	-
			Total	74 (48)	197 (138)	30 (30)
Cohort demographic information
Recruitment Site	Status	Sex	Donor Count	Age (mean)	Age (SD)	TST in mm (Mean)	TST in mm (SD)	Start of Enrollment	Final Enrollment
South Africa, Stellenbosch University	All		147	29	14	18.65	8.54	2006	2010
	Non-progressor	All	108	28	14	18.37	9.07	2006	2010
		Female	65	27	15	18.98	9.94	2006	2010
		Male	43	29	13	17.44	7.6	2006	2010
	Progressor	All	39	30	14	19.44	6.92	2006	2010
		Female	23	28	14	18.96	7.03	2006	2010
		Male	16	34	14	20.13	6.94	2006	2010
Uganda, Makarere University	All		39	28	11	15.68	5.32	2007	2010
	Non-progressor	All	30	28	11	16.63	3.58	2007	2008
		Female	15	22	5	17.33	4.22	2007	2008
		Male	15	34	12	15.93	2.76	2007	2008
	Progressor	All	9	27	12	12.13	8.85	2007	2010
		Female	5	21	7	12.75	8.77	2008	2010
		Male	4	35	14	11.5	10.25	2007	2008
Total	(P:48, N:138)	(F:108, M:78)	186	29	14	18.04	8.07	2006	2010

## Sheet: Table S4 - CV results
Table S4: Cross-validation results in terms of ROC AUCs and 95% CIs for all combinations of algorithm and normalization strategy applied to the c-miRNA training set to select the signature
Model Type	lower 95% Cinf	ROC AUC	upper 95% cinf	Normalisation Type
gbm	0.51752	0.637853	0.758186	3
gbm	0.470175	0.611299	0.752424	1
gbm	0.410837	0.548023	0.685208	tmean
gbm	0.378369	0.511864	0.64536	5
gbm	0.357974	0.487571	0.617167	10
gbm	0.347664	0.475141	0.602618	tmedian
gbm	0.334993	0.462712	0.590431	all
gbm	0.307108	0.436158	0.565209	20
glmnet	0.582353	0.70113	0.819907	all
glmnet	0.539261	0.661017	0.782773	10
glmnet	0.530661	0.653107	0.775554	5
glmnet	0.509772	0.638983	0.768194	tmedian
glmnet	0.513228	0.638418	0.763608	tmean
glmnet	0.514245	0.634463	0.754681	20
glmnet	0.499354	0.627684	0.756014	1
glmnet	0.477761	0.608475	0.739188	3
lda	-	-	-	1
lda	0.485481	0.611864	0.738247	all
lda	0.48206	0.60678	0.731499	tmean
lda	0.4517	0.579096	0.706492	20
lda	0.444041	0.575141	0.706242	3
lda	0.444041	0.575141	0.706242	5
lda	0.443018	0.572316	0.701614	tmedian
lda	0.430068	0.561582	0.693095	10
rf	0.45758	0.587006	0.716432	1
rf	0.356155	0.491525	0.626896	3
rf	0.31077	0.436158	0.561546	5
rf	0.289149	0.417514	0.545879	20
rf	0.276651	0.400282	0.523914	tmedian
rf	0.26937	0.393785	0.5182	10
rf	0.271873	0.392373	0.512873	tmean
rf	0.228772	0.355085	0.481397	all
svmRadial	0.502162	0.633333	0.764505	5
svmRadial	0.496513	0.628249	0.759984	1
svmRadial	0.477459	0.612994	0.74853	3
svmRadial	0.458815	0.600565	0.742315	10
svmRadial	0.458771	0.589831	0.72089	20
svmRadial	0.454717	0.588136	0.721555	all
svmRadial	0.420696	0.552542	0.684388	tmean
svmRadial	0.378258	0.510734	0.643211	tmedian

## Sheet: Table S5 - Model miRNAs
Table S5. miRNAs in the final model, listed in order of the absolute value of the corresponding model coefficient, shown here to 2 decimal places. p(P > N) represents the single tailed U-test p-value for the miRNA being upregulated in progressor samples in the Discovery set.
miRNA ID	Final Model Linear Coefficient	p(P vs N: Discovery Set)	Mean Ct
(Intercept)	-13.91	NA	NA
hsa.miR.148b.3p	2.99	0.162692	29.0596
hsa.miR.21.5p	-1.67	0.00770157	25.2293
hsa.miR.484	-1.49	0.0763916	29.6142
hsa.let.7g.5p	1.26	0.15122	28.2862
hsa.miR.16.2.3p	0.95	0.0593511	31.2428
hsa.miR.361.5p	0.94	0.688128	30.2862
hsa.miR.140.3p	0.87	0.47723	28.4801
hsa.let.7d.5p	0.82	0.282393	30.5582
hsa.let.7a.5p	0.75	0.153463	28.2932
hsa.miR.146a.5p	-0.7	0.0948797	29.1334
hsa.miR.223.3p	-0.66	0.0572695	23.5821
hsa.miR.26a.5p	-0.6	0.815757	29.927
hsa.miR.185.5p	-0.56	0.746638	26.9349
hsa.miR.27b.3p	0.49	0.970323	29.2231
hsa.miR.30c.5p	0.48	0.41198	29.8177
hsa.miR.142.5p	0.47	0.558244	29.4804
hsa.let.7d.3p	0.47	0.298473	29.8349
hsa.miR.197.3p	0.45	0.184977	30.8365
hsa.let.7b.5p	0.42	0.387867	29.0461
hsa.miR.222.3p	-0.36	0.0455922	29.1161
hsa.miR.18b.5p	-0.36	0.409751	30.7662
hsa.miR.342.3p	-0.36	0.511862	31.0059
hsa.miR.18a.5p	-0.35	0.612064	30.6061
hsa.let.7i.5p	0.31	0.19155	28.8989
hsa.miR.150.5p	0.31	0.932901	29.9311
hsa.miR.24.3p	-0.25	0.237725	26.9201
hsa.miR.30e.5p	-0.25	0.469979	29.0686
hsa.miR.19b.3p	0.23	0.2703	25.5707
hsa.miR.1972	-0.2	0.171104	31.298
hsa.miR.145.5p	0.18	0.691013	31.1764
hsa.miR.20a.5p	-0.12	0.221039	26.3085
hsa.miR.186.5p	0.11	0.734806	33.9289
hsa.miR.126.3p	-0.1	0.929788	26.8662
hsa.miR.425.5p	0.09	0.634216	29.8379
hsa.miR.144.3p	0.08	0.160346	26.8209
hsa.miR.181a.5p	-0.07	0.558244	30.4554
hsa.miR.103a.3p	-0.06	0.245596	27.1374
hsa.miR.221.3p	0.05	0.606579	28.3553
hsa.miR.151a.5p	-0.05	0.911134	29.5602
hsa.miR.15b.3p	-0.02	0.234627	31.6763
hsa.miR.142.3p	-0.01	0.749606	26.7479
hsa.miR.144.5p	0.01	0.0980186	31.4912
hsa.miR.423.3p	0	0.47	29.5962
hsa.miR.106a.5p	0	0.25	27.1377
hsa.miR.191.5p	0	0.37	29.2667
hsa.miR.30b.5p	0	0.18	29.3789
hsa.miR.93.5p	0	0.27	27.4

## Sheet: Table S6 - Removing miRNAs
Table S6: Model predictions on the c-miRNA test set after sequential removal of the least significant miRNAs
Number of model c-miRNAs included	Test Set AUC	AUC: lower 95% ci	AUC: upper 95% ci
1	0.632653	0.495751	0.769555
2	0.665121	0.537139	0.793102
3	0.674397	0.548471	0.800323
4	0.629406	0.496813	0.762
5	0.670223	0.545939	0.794506
6	0.647959	0.511814	0.784104
7	0.636827	0.501733	0.771922
8	0.654917	0.535127	0.774706
9	0.675325	0.558134	0.792516
10	0.645176	0.526103	0.764249
11	0.65167	0.531824	0.771516
12	0.654917	0.532652	0.777181
13	0.657699	0.530877	0.784521
14	0.695733	0.572521	0.818945
15	0.67718	0.547911	0.806449
16	0.681818	0.553669	0.809968
17	0.681818	0.553457	0.810179
18	0.670223	0.540333	0.800112
19	0.663265	0.532489	0.794041
20	0.665121	0.534976	0.795266
21	0.665584	0.535417	0.795751
22	0.664193	0.533421	0.794965
23	0.66141	0.530388	0.792432
24	0.661874	0.53096	0.792787
25	0.666512	0.533859	0.799165
26	0.674397	0.541378	0.807416
27	0.678571	0.547527	0.809616
28	0.672078	0.537676	0.80648
29	0.66744	0.530346	0.804534
30	0.67718	0.54746	0.8069
31	0.679499	0.542001	0.816997
32	0.669759	0.532282	0.807235
33	0.67115	0.533876	0.808424
34	0.666048	0.531536	0.80056
35	0.668367	0.53142	0.805315
36	0.664657	0.529922	0.799392
37	0.664657	0.529767	0.799546
38	0.659555	0.520853	0.798257
39	0.663729	0.524255	0.803204
40	0.666048	0.526795	0.805301
41	0.684601	0.562087	0.807116
42	0.667903	0.528882	0.806925

## Sheet: Table S7 - Correlation network
Table S7: Spearman correlation coefficients, with accompanying p-values and FDRs, measured between normalised c-miRNA expression values and the normalised RNA-CoR primer expression values
c-miRNA	PCR Splice Junction	p.value	spearman	fdr
hsa.miR.21.5p	BATF2.Hs00912736_m1	6.34246e-05	0.423393	0.0321605
hsa.miR.222.3p	BATF2.Hs00912736_m1	0.000563383	0.368614	0.0417035
hsa.miR.18a.5p	ETV7.Hs00903230_g1	0.000964494	-0.353625	0.0488182
hsa.miR.18b.5p	ETV7.Hs00903230_g1	0.000185011	-0.397655	0.0323233
hsa.miR.21.5p	ETV7.Hs00903230_g1	0.000244855	0.39058	0.0323233
hsa.miR.21.5p	FCGR1A.Hs02340030_m1	0.000329284	0.380782	0.0342733
hsa.miR.30b.5p	FCGR1B.Hs02341825_m1	0.000160945	-0.398877	0.0323233
hsa.miR.26a.5p	GBP1.Hs00266717_m1	0.000920717	-0.352932	0.0484665
hsa.miR.30b.5p	GBP1.Hs00266717_m1	0.000879784	-0.354215	0.0475806
hsa.miR.30c.5p	GBP1.Hs00266717_m1	0.000403485	-0.375461	0.0362036
hsa.let.7d.3p	GBP2.Hs00894840_mH	0.000678692	0.361442	0.0425314
hsa.miR.222.3p	GBP2.Hs00894840_mH	0.000709539	0.360215	0.0437697
hsa.miR.26a.5p	GBP2.Hs00894840_mH	0.000482509	-0.370706	0.0391513
hsa.miR.30b.5p	GBP2.Hs00894840_mH	1.65226e-05	-0.450729	0.0171729
hsa.miR.30c.5p	GBP2.Hs00894840_mH	0.000946229	-0.352158	0.0485158
hsa.miR.21.5p	SEPT4.Hs00910208_g1	0.000240378	0.388858	0.0323233
hsa.miR.423.3p	SERPING1.Hs00935959_m1	0.000310058	0.384503	0.0342733
hsa.miR.30c.5p	STAT1.Hs01013996_m1	0.000858216	-0.354913	0.0470589
hsa.miR.26a.5p	STAT1.Hs01013998_m1	0.000611716	-0.364291	0.0417035
hsa.let.7d.3p	TAP1.Hs00897093_g1	0.00102941	0.349762	0.0495622
hsa.miR.126.3p	TAP1.Hs00388675_m1	0.00048592	-0.370517	0.0391513
hsa.let.7d.5p	ANKRD22.j2	0.000238023	-0.398113	0.0323233
hsa.miR.26a.5p	ANKRD22.j2	9.54298e-06	-0.472492	0.0171729
hsa.miR.30b.5p	ANKRD22.j2	0.000355928	-0.387556	0.0342733
hsa.miR.30c.5p	ANKRD22.j2	7.60772e-05	-0.426367	0.0321605
hsa.miR.222.3p	GBP1.j1	0.000654455	0.362442	0.0423572
hsa.miR.26a.5p	GBP1.j1	0.00067175	-0.361725	0.0425314
hsa.miR.30b.5p	GBP1.j1	0.000900038	-0.353573	0.0480182
hsa.miR.21.5p	GBP5.j4	0.000233668	0.389575	0.0323233
hsa.miR.30b.5p	GBP5.j4	0.000997877	-0.350649	0.0495622
hsa.miR.30c.5p	GBP5.j4	0.000588459	-0.365347	0.0417035
hsa.miR.21.5p	ANKRD22.Hs00376013_g1	0.00017694	0.396538	0.0323233
hsa.miR.18b.5p	ETV7.Hs00903229_m1	0.00035351	-0.378933	0.0342733
hsa.let.7g.5p	GBP2.Hs00894842_g1	0.000623228	-0.363781	0.0417035
hsa.miR.21.5p	GBP2.Hs00894842_g1	0.000833198	0.355743	0.0463305
hsa.let.7a.5p	GBP1.Hs00977005_m1	0.000372076	-0.377593	0.0349752
hsa.miR.222.3p	GBP1.Hs00977005_m1	0.000730645	0.359404	0.0443782
hsa.miR.26a.5p	GBP1.Hs00977005_m1	2.96719e-05	-0.438124	0.0195241
hsa.miR.30b.5p	GBP1.Hs00977005_m1	0.00012159	-0.405708	0.0321605
hsa.miR.30c.5p	GBP1.Hs00977005_m1	1.73991e-05	-0.449634	0.0171729
hsa.miR.21.5p	SERPING1.Hs00163781_m1	0.00028223	0.384763	0.0342733
hsa.miR.222.3p	SERPING1.Hs00163781_m1	7.79105e-05	0.416274	0.0321605
hsa.miR.21.5p	SERPING1.Hs00934329_m1	0.000351219	0.379103	0.0342733
hsa.miR.222.3p	SERPING1.Hs00934329_m1	0.000225946	0.390424	0.0323233
hsa.miR.18b.5p	SERPING1.Hs00934328_g1	0.000762274	-0.36027	0.0455978
hsa.miR.21.5p	SERPING1.Hs00934328_g1	0.000179304	0.398437	0.0323233
hsa.miR.222.3p	SERPING1.Hs00934328_g1	0.000127339	0.406859	0.0321605
hsa.miR.18a.5p	SERPING1.Hs00934330_m1	0.000606243	-0.364536	0.0417035
hsa.miR.18b.5p	SERPING1.Hs00934330_m1	0.00081873	-0.356234	0.0461763
hsa.miR.21.5p	SERPING1.Hs00934330_m1	0.000455035	0.372272	0.0390538
hsa.miR.222.3p	SERPING1.Hs00934330_m1	0.000303254	0.382914	0.0342733
hsa.miR.26a.5p	STAT1.Hs01013995_g1	0.000261011	-0.386764	0.033241
hsa.miR.30b.5p	STAT1.Hs01013995_g1	0.000644629	-0.362857	0.0423572
hsa.miR.26a.5p	GBP5.Hs01061079_g1	0.000595432	-0.365027	0.0417035
hsa.miR.30c.5p	GBP5.Hs01061079_g1	0.000388462	-0.376461	0.0356662
hsa.miR.21.5p	GBP5.Hs01061077_mH	0.000223592	0.390688	0.0323233
hsa.miR.222.3p	GBP5.Hs01061077_mH	0.000418743	0.37448	0.0367378
hsa.let.7i.5p	STAT1.Hs01014009_m1	0.0010206	-0.350007	0.0495622
